# Supplementary material for: catena-Poly[[{2-[(2-hy­droxy­eth­yl)imino­meth­yl]-6-meth­oxy­phenolato}copper(II)]-μ-thio­cyanato]
Source: Acta Crystallogr Sect E Struct Rep Online. 2010 Aug 28;66(Pt 9):m1172–3. doi: 10.1107/S1600536810034021 (PMC3008078; doi:10.1107/S1600536810034021)
Supplement: Supplementary file 2 [file e-66-m1172-Isup2.hkl]

# 
# h,k,l, Fc-squared, Fo-squared, sigma(Fo-squared) and status flag 
# 
data_I
_shelx_title ' test_0m in P2(1)/c' 
_shelx_refln_list_code          4 
_shelx_F_calc_maximum      194.96 
_exptl_crystal_F_000       644.00 
_reflns_d_resolution_high  0.7828 
 
loop_ 
 _symmetry_equiv_pos_as_xyz 
 'x, y, z' 
 '-x, y+1/2, -z+1/2' 
 '-x, -y, -z' 
 'x, -y-1/2, z-1/2' 
 
_cell_length_a    10.1227 
_cell_length_b    11.8120 
_cell_length_c    10.2638 
_cell_angle_alpha  90.000 
_cell_angle_beta   94.122 
_cell_angle_gamma  90.000 
 
_shelx_F_squared_multiplier     1.000 
 
loop_ 
 _refln_index_h 
 _refln_index_k 
 _refln_index_l 
 _refln_F_squared_calc 
 _refln_F_squared_meas 
 _refln_F_squared_sigma 
 _refln_observed_status 
   2   0   0     4707.46     4528.28     58.93 o 
   3   0   0     2928.49     3212.04    101.30 o 
   4   0   0     1159.47     1001.04     49.64 o 
   5   0   0     4975.80     4703.26     83.88 o 
   6   0   0     3998.97     3947.62     82.60 o 
   7   0   0      642.67      460.09     48.43 o 
   8   0   0      286.65      204.21     40.76 o 
   9   0   0       28.28       41.61     22.60 o 
  10   0   0        5.75        2.82     19.09 o 
  11   0   0       34.04       94.75     27.04 o 
  12   0   0      486.67      467.66     92.42 o 
   1   1   0       27.96       54.73      4.91 o 
   2   1   0     4915.45     5347.98     47.62 o 
   3   1   0      101.95       94.04      8.54 o 
   4   1   0      206.27      209.74     12.56 o 
   5   1   0     1088.57     1064.46     27.52 o 
   6   1   0      412.17      379.33     20.10 o 
   7   1   0     1179.52     1143.38     33.99 o 
   8   1   0       21.08        9.11     11.86 o 
   9   1   0      136.12      152.55     19.79 o 
  10   1   0      151.17      178.94     25.84 o 
  11   1   0       95.45       96.12     30.17 o 
  12   1   0      156.67      177.49     35.07 o 
   0   2   0    20266.25    20864.96    278.07 o 
   1   2   0     7003.80     6901.01     72.37 o 
   2   2   0     7100.65     7250.77     61.22 o 
   3   2   0     7524.33     7600.67     69.25 o 
   4   2   0     5628.15     5841.55     65.38 o 
   5   2   0      605.68      656.42     22.36 o 
   6   2   0      124.74      103.64     13.40 o 
   7   2   0      166.17      176.99     20.80 o 
   8   2   0      309.23      269.80     22.00 o 
   9   2   0       86.81       83.13     16.78 o 
  10   2   0      485.52      505.32     47.70 o 
  11   2   0      248.44      332.14     39.57 o 
  12   2   0       49.98       88.50     22.45 o 
   1   3   0     7138.13     7432.83    179.60 o 
   2   3   0      724.89      831.85     18.29 o 
   3   3   0     4497.76     4434.80     50.35 o 
   4   3   0    14242.49    14403.09    124.37 o 
   5   3   0     4345.19     4326.29     58.99 o 
   6   3   0     1168.45     1114.92     31.98 o 
   7   3   0      821.15      746.97     28.92 o 
   8   3   0     1082.63     1124.01     37.63 o 
   9   3   0      683.09      624.79     32.67 o 
  10   3   0      733.52      806.77     38.66 o 
  11   3   0       42.76       48.41     18.01 o 
  12   3   0      137.88      162.64     39.00 o 
   0   4   0      672.39      622.73     41.17 o 
   1   4   0        9.09        1.39      5.20 o 
   2   4   0      197.90      195.83     10.79 o 
   3   4   0       85.85       91.96      9.89 o 
   4   4   0     4575.28     4821.01     59.78 o 
   5   4   0      707.34      689.53     24.47 o 
   6   4   0      413.84      400.93     21.92 o 
   7   4   0       47.45       55.92     14.16 o 
   8   4   0       58.74       33.58     24.12 o 
   9   4   0       94.50      121.82     23.09 o 
  10   4   0        0.15       25.01     15.48 o 
  11   4   0       10.11       21.81     16.05 o 
  12   4   0        8.86        4.65     35.43 o 
   1   5   0      748.84      753.36     21.63 o 
   2   5   0      194.37      222.19     11.89 o 
   3   5   0     3379.68     3333.31     48.93 o 
   4   5   0     2883.58     2864.21     45.81 o 
   5   5   0      391.39      337.41     19.44 o 
   6   5   0     3039.96     2957.14     53.94 o 
   7   5   0     1615.30     1688.38     43.98 o 
   8   5   0     1871.06     1905.98     49.87 o 
   9   5   0      956.21      976.81     60.84 o 
  10   5   0      680.12      724.87     38.78 o 
  11   5   0      367.91      428.32     50.29 o 
  12   5   0      245.20      268.51     34.68 o 
   0   6   0      749.63      721.61     51.66 o 
   1   6   0     1586.48     1572.92     31.90 o 
   2   6   0      560.55      569.91     18.52 o 
   3   6   0       17.47       14.12      7.47 o 
   4   6   0      146.26      160.41     14.42 o 
   5   6   0        1.50        1.41      9.56 o 
   6   6   0       96.59      123.58     16.20 o 
   7   6   0      187.20      173.57     19.53 o 
   8   6   0       31.27       39.89     14.87 o 
   9   6   0       25.80       33.27     16.02 o 
  10   6   0       65.35       84.58     19.48 o 
  11   6   0      182.26      140.61     34.33 o 
   1   7   0      852.64      830.40     24.78 o 
   2   7   0     1546.32     1501.22     36.77 o 
   3   7   0     1600.57     1723.20     43.03 o 
   4   7   0      778.02      796.64     32.66 o 
   5   7   0      103.26      113.32     18.70 o 
   6   7   0      226.02      256.89     25.45 o 
   7   7   0      581.93      636.95     38.41 o 
   8   7   0      447.17      544.32     38.41 o 
   9   7   0      613.66      581.80     41.34 o 
  10   7   0      323.83      295.09     44.22 o 
  11   7   0      135.25      191.94     41.97 o 
   0   8   0     5354.97     4961.68    152.56 o 
   1   8   0     2823.99     2814.91     80.47 o 
   2   8   0     1052.03     1031.03     51.08 o 
   3   8   0      573.09      556.31     54.69 o 
   4   8   0     1127.01     1168.53     58.92 o 
   5   8   0      774.96      877.22     55.15 o 
   6   8   0      480.37      467.92     32.99 o 
   7   8   0        5.14        1.74     15.65 o 
   8   8   0       12.64        4.48     17.97 o 
   9   8   0       80.84       70.58     23.68 o 
  10   8   0        1.17        5.49     23.38 o 
   1   9   0       41.13       35.59     22.41 o 
   2   9   0      139.58      120.18     28.79 o 
   3   9   0      338.75      409.63     45.81 o 
   4   9   0      868.68      834.91     55.76 o 
   5   9   0       31.59        4.59     22.62 o 
   6   9   0       57.40       59.17     26.32 o 
   7   9   0      176.59      164.64     47.02 o 
   8   9   0        0.34        0.54     43.79 o 
   9   9   0      260.44      189.30     42.19 o 
  10   9   0       29.01       46.41     42.78 o 
   0  10   0      368.70      408.02     59.33 o 
   1  10   0     1827.04     1845.01     75.31 o 
   2  10   0     2114.00     2057.28     80.19 o 
   3  10   0     2683.28     2632.19     91.04 o 
   4  10   0      773.13      727.50     71.43 o 
   5  10   0      125.82      118.62     59.73 o 
   6  10   0        0.54        5.04     25.22 o 
   7  10   0       18.69       12.57     28.08 o 
   8  10   0       24.11       20.00     29.17 o 
   9  10   0        3.67       65.78     41.57 o 
   1  11   0      255.63      247.81     37.96 o 
   2  11   0        1.88      -21.25     19.62 o 
   3  11   0      618.90      597.82     60.74 o 
   4  11   0      836.30      864.50    104.73 o 
   5  11   0      139.26      123.28     35.55 o 
   6  11   0        5.50       13.00     27.03 o 
   7  11   0        1.12       11.30     43.18 o 
   8  11   0      116.55      146.32     41.07 o 
   0  12   0     1431.73     1480.35    106.14 o 
   1  12   0     1128.97     1093.82     80.52 o 
   2  12   0      100.21      146.72     33.24 o 
   3  12   0        3.59      -14.32     22.62 o 
   4  12   0       55.76       35.86     27.04 o 
   5  12   0      312.51      328.06     47.59 o 
   6  12   0      358.92      289.50     47.98 o 
   7  12   0        0.89      -13.09     29.14 o 
   1  13   0      390.81      396.75     48.89 o 
   2  13   0      494.42      425.19     54.69 o 
   3  13   0      431.83      336.11     47.20 o 
   4  13   0       64.05       62.11     32.08 o 
   5  13   0       25.00       12.82     29.56 o 
   6  13   0      149.03      223.73     75.27 o 
   0  14   0       53.27      138.83     54.89 o 
   1  14   0        0.07       -5.21     23.66 o 
   2  14   0      128.34      150.69     39.10 o 
   3  14   0      244.69      221.17     44.23 o 
   4  14   0       89.51       75.04     34.33 o 
   1  15   0       15.71       55.28     32.17 o 
 -12   1   1      156.38      224.84     39.52 o 
 -11   1   1       92.25      118.43     34.86 o 
 -10   1   1      145.92      149.45     24.80 o 
  -9   1   1      425.91      414.72     27.38 o 
  -8   1   1     2278.31     2214.20     49.60 o 
  -7   1   1     3437.17     3313.02     56.66 o 
  -6   1   1     5901.18     5638.09     71.06 o 
  -5   1   1     5041.41     4838.60     60.16 o 
  -4   1   1     2569.40     2345.23     49.98 o 
  -3   1   1     2014.33     1983.36     29.17 o 
  -2   1   1    14627.71    14838.64    103.63 o 
  -1   1   1     1640.50     1686.98     23.26 o 
   0   1   1     9362.80     9347.03    133.18 o 
   1   1   1     4667.87     4856.67     52.66 o 
   2   1   1      882.72      910.45     18.24 o 
   3   1   1        1.49       -3.05      4.87 o 
   4   1   1       92.40       99.34     10.20 o 
   5   1   1       57.33       41.05      9.53 o 
   6   1   1     2846.94     2703.97     49.08 o 
   7   1   1     3466.61     3266.06     58.50 o 
   8   1   1     1847.08     1841.19     47.03 o 
   9   1   1      317.49      342.10     29.97 o 
  10   1   1      826.89      779.98     43.87 o 
  11   1   1      928.08      810.57     41.05 o 
  12   1   1      943.31      957.75     47.20 o 
 -12   2   1      168.75      203.91     39.33 o 
 -11   2   1      254.16      236.25     39.52 o 
 -10   2   1      953.03      934.81     39.49 o 
  -9   2   1      692.43      714.80     40.37 o 
  -8   2   1       98.99      101.32     16.49 o 
  -7   2   1      393.81      391.84     22.48 o 
  -6   2   1      230.96      213.65     16.32 o 
  -5   2   1      595.62      621.74     21.87 o 
  -4   2   1      318.98      345.89     15.49 o 
  -3   2   1       45.21       67.03      8.11 o 
  -2   2   1       33.72       61.39      9.90 o 
  -1   2   1     2016.12     2297.28     31.24 o 
   0   2   1     3520.18     3811.12     53.54 o 
   1   2   1     2074.09     2210.43     25.56 o 
   2   2   1     6730.66     6820.98     66.93 o 
   3   2   1     3846.92     3773.58     45.56 o 
   4   2   1     7549.13     7305.82     75.22 o 
   5   2   1     5617.99     5575.76     68.96 o 
   6   2   1       44.41       15.24      9.41 o 
   7   2   1       59.66       50.88     12.75 o 
   8   2   1      117.81       89.80     16.38 o 
   9   2   1      100.98       85.04     23.30 o 
  10   2   1        6.43       -7.96     13.25 o 
  11   2   1       28.94       42.89     19.34 o 
  12   2   1        9.14       15.94     18.88 o 
 -12   3   1       22.85       47.37     26.76 o 
 -11   3   1        0.15       40.73     19.71 o 
 -10   3   1      226.58      216.55     24.10 o 
  -9   3   1      328.57      392.62     27.52 o 
  -8   3   1       99.34      122.10     17.84 o 
  -7   3   1      287.18      267.08     20.41 o 
  -6   3   1      680.21      674.82     25.29 o 
  -5   3   1     2345.85     2163.25     39.84 o 
  -4   3   1     9251.29     9355.00     87.96 o 
  -3   3   1     2458.46     2514.85     36.33 o 
  -2   3   1      339.51      402.64     14.66 o 
  -1   3   1       14.71        6.53      8.02 o 
   0   3   1     2372.26     2732.71     66.79 o 
   1   3   1    10909.51    11061.43    109.58 o 
   2   3   1        8.73        7.92      5.14 o 
   3   3   1      956.39      971.32     22.59 o 
   4   3   1        0.34        3.09      6.87 o 
   5   3   1      257.81      248.35     28.54 o 
   6   3   1       59.13       86.83     13.26 o 
   7   3   1       16.13        3.07     10.58 o 
   8   3   1     3184.94     2986.09     61.06 o 
   9   3   1      533.94      511.38     31.14 o 
  10   3   1      210.36      210.42     24.49 o 
  11   3   1       77.58       75.64     25.68 o 
  12   3   1       32.18       74.63     24.25 o 
 -12   4   1      358.32      410.53     88.30 o 
 -11   4   1     1576.19     1723.96     64.37 o 
 -10   4   1     1431.80     1499.92    144.07 o 
  -9   4   1     1019.77     1062.80     40.05 o 
  -8   4   1      138.64      161.23     19.19 o 
  -7   4   1      467.62      484.72     25.86 o 
  -6   4   1     2858.51     2890.42     51.67 o 
  -5   4   1     1859.25     1869.10     38.58 o 
  -4   4   1      648.95      693.01     22.63 o 
  -3   4   1     1164.12     1141.96     25.76 o 
  -2   4   1     8295.29     8407.85     74.05 o 
  -1   4   1      903.05      878.95     28.95 o 
   0   4   1     1165.24     1138.38     36.34 o 
   1   4   1      189.32      165.39     12.03 o 
   2   4   1     4677.60     4379.57     47.52 o 
   3   4   1     4526.19     4105.96     69.26 o 
   4   4   1     4650.60     4561.92     58.81 o 
   5   4   1      458.80      391.78     21.50 o 
   6   4   1     2365.75     2358.59     47.72 o 
   7   4   1     1980.58     1925.46     46.43 o 
   8   4   1     1750.03     1843.78     49.03 o 
   9   4   1       42.99       44.91     17.68 o 
  10   4   1      377.30      335.65     28.90 o 
  11   4   1      110.27      110.07     22.37 o 
  12   4   1       13.35       44.56     19.86 o 
 -12   5   1        6.47       37.28     22.02 o 
 -11   5   1        7.75       34.09     20.01 o 
 -10   5   1       95.18      124.23     24.34 o 
  -9   5   1      151.04      175.13     21.76 o 
  -8   5   1      220.94      216.01     21.33 o 
  -7   5   1      184.04      203.34     19.92 o 
  -6   5   1       67.78       58.49     22.54 o 
  -5   5   1     1525.87     1652.96     37.87 o 
  -4   5   1     1457.30     1416.61     32.96 o 
  -3   5   1       78.05       82.85     13.14 o 
  -2   5   1     1148.85     1149.14     24.46 o 
  -1   5   1      209.98      239.37     20.68 o 
   0   5   1      653.26      652.45     21.43 o 
   1   5   1     1312.49     1339.99     31.08 o 
   2   5   1        4.97        9.46      5.70 o 
   3   5   1      538.67      469.05     17.75 o 
   4   5   1      407.15      382.36     18.62 o 
   5   5   1       48.12       43.97     10.77 o 
   6   5   1      304.12      317.24     25.75 o 
   7   5   1       56.24       27.54     13.44 o 
   8   5   1      116.98      140.96     19.27 o 
   9   5   1      221.22      238.79     24.84 o 
  10   5   1      182.87      181.83     31.92 o 
  11   5   1       41.34       36.00     18.47 o 
  12   5   1       15.19       22.27     19.31 o 
 -11   6   1      141.74      219.23     31.68 o 
 -10   6   1      342.31      347.92     33.68 o 
  -9   6   1     1888.33     1815.91     52.15 o 
  -8   6   1     3042.78     3052.98     63.73 o 
  -7   6   1      756.12      744.12     32.66 o 
  -6   6   1        1.96       16.31     11.93 o 
  -5   6   1       78.39       85.37     13.89 o 
  -4   6   1      244.76      275.43     17.64 o 
  -3   6   1      385.40      423.25     18.84 o 
  -2   6   1      265.16      256.36     13.93 o 
  -1   6   1     3396.73     3350.80     52.72 o 
   0   6   1     2053.58     1962.55     59.95 o 
   1   6   1      654.54      590.96     22.85 o 
   2   6   1      530.90      482.19     26.48 o 
   3   6   1     1213.51     1138.99     26.56 o 
   4   6   1     4897.97     4781.79     63.05 o 
   5   6   1     2464.89     2464.43     47.73 o 
   6   6   1      321.70      319.92     21.61 o 
   7   6   1       27.51       37.36     16.02 o 
   8   6   1      145.44      167.60     21.10 o 
   9   6   1      276.02      270.77     26.46 o 
  10   6   1      173.36      194.75     30.62 o 
  11   6   1        0.02       23.62     21.71 o 
 -11   7   1        1.15       44.02     28.10 o 
 -10   7   1       20.57       40.97     24.54 o 
  -9   7   1        0.98        4.30     20.54 o 
  -8   7   1      522.78      561.92     38.19 o 
  -7   7   1     1684.62     1677.30     54.45 o 
  -6   7   1     2849.38     2886.85     82.95 o 
  -5   7   1      606.70      666.01     32.90 o 
  -4   7   1      769.15      725.27     36.92 o 
  -3   7   1      340.12      371.66     31.10 o 
  -2   7   1     2039.37     1987.94     63.57 o 
  -1   7   1     1070.27     1081.83     54.48 o 
   0   7   1      588.38      589.05     29.26 o 
   1   7   1      188.53      187.89     26.08 o 
   2   7   1       51.13       65.14     12.56 o 
   3   7   1       28.63       44.36     12.67 o 
   4   7   1      583.78      593.07     39.72 o 
   5   7   1      455.41      465.10     37.43 o 
   6   7   1      754.64      722.05     41.10 o 
   7   7   1      665.03      742.15     47.27 o 
   8   7   1        2.83       -9.16     14.97 o 
   9   7   1       64.18       72.75     29.85 o 
  10   7   1      471.40      419.02     40.73 o 
  11   7   1      642.61      685.90     51.23 o 
 -10   8   1      103.02       89.60     43.99 o 
  -9   8   1       25.78       38.22     24.13 o 
  -8   8   1        0.78      -11.36     23.61 o 
  -7   8   1       26.80        1.49     30.07 o 
  -6   8   1      640.49      746.21     63.36 o 
  -5   8   1     1393.79     1319.98    113.81 o 
  -4   8   1        0.11       -6.96     37.74 o 
  -3   8   1      457.00      454.66     40.56 o 
  -2   8   1      291.99      275.52     32.08 o 
  -1   8   1        1.91       10.11     18.10 o 
   0   8   1      937.21      958.15    111.59 o 
   1   8   1      168.44      154.37     28.19 o 
   2   8   1     2551.36     2568.03     79.48 o 
   3   8   1     1048.36     1045.78     58.92 o 
   4   8   1       85.05       78.72     25.49 o 
   5   8   1       26.42       19.20     23.65 o 
   6   8   1        5.35        9.82     14.85 o 
   7   8   1      621.72      502.33     65.80 o 
   8   8   1      189.02      201.93     29.25 o 
   9   8   1        0.20        2.97     18.94 o 
  10   8   1      110.83      111.04     30.74 o 
 -10   9   1      113.47      128.74     53.68 o 
  -9   9   1      399.04      460.09     75.07 o 
  -8   9   1      247.29      258.29     58.12 o 
  -7   9   1      230.18      273.45     41.80 o 
  -6   9   1      666.73      594.73     76.28 o 
  -5   9   1     2069.95     2083.61     84.35 o 
  -4   9   1     1972.77     1978.26     75.99 o 
  -3   9   1     1554.22     1582.90     68.21 o 
  -2   9   1      517.55      512.30     42.86 o 
  -1   9   1      867.87      905.85     51.20 o 
   0   9   1     1201.97     1131.96     56.50 o 
   1   9   1      283.96      275.20     43.99 o 
   2   9   1       53.13       21.52     29.06 o 
   3   9   1        2.80       -1.79     19.84 o 
   4   9   1        1.33      -26.43     17.62 o 
   5   9   1        1.68       31.82     24.19 o 
   6   9   1      514.30      492.12     72.85 o 
   7   9   1      948.28      983.97     67.21 o 
   8   9   1      947.26      901.72     66.27 o 
   9   9   1      634.74      670.20     62.91 o 
  10   9   1      148.04       79.11     40.16 o 
  -9  10   1        5.80       58.52     42.78 o 
  -8  10   1       48.33      106.95     48.83 o 
  -7  10   1       56.38       85.87     34.47 o 
  -6  10   1        7.95       23.17     26.66 o 
  -5  10   1        0.56      -27.39     20.27 o 
  -4  10   1      100.49      109.79     31.53 o 
  -3  10   1      166.77      166.60     33.25 o 
  -2  10   1       67.52       71.05     31.88 o 
  -1  10   1       42.56       98.07     27.51 o 
   0  10   1      237.70      192.75     35.11 o 
   1  10   1       29.97       13.82     22.81 o 
   2  10   1      129.53      100.36     31.88 o 
   3  10   1       74.56       62.34     27.40 o 
   4  10   1       79.98       83.82     30.44 o 
   5  10   1       11.80       25.78     31.08 o 
   6  10   1       42.14       67.90     29.76 o 
   7  10   1       91.39       58.38     33.26 o 
   8  10   1       51.16       78.43     46.61 o 
   9  10   1        0.03        1.08     28.71 o 
  -8  11   1       24.76      -12.51     36.73 o 
  -7  11   1      366.73      394.97     51.77 o 
  -6  11   1      620.83      765.26     62.45 o 
  -5  11   1      579.12      576.31     54.78 o 
  -4  11   1      198.47      265.95     64.78 o 
  -3  11   1      107.36      149.12     33.78 o 
  -2  11   1      589.09      598.81     51.51 o 
  -1  11   1     1422.85     1329.77     71.84 o 
   0  11   1      284.98      322.26     61.55 o 
   1  11   1       13.80       21.29     26.64 o 
   2  11   1       16.41        6.51     23.95 o 
   3  11   1       19.10        6.27     24.13 o 
   4  11   1      183.39      168.84     36.52 o 
   5  11   1      177.83      203.29     40.24 o 
   6  11   1      611.28      614.52    114.21 o 
   7  11   1      397.71      317.40     50.11 o 
   8  11   1      219.87      197.99     77.49 o 
  -7  12   1       52.80       32.69     42.78 o 
  -6  12   1      174.81      221.92     52.67 o 
  -5  12   1        0.06       -7.84     25.39 o 
  -4  12   1       55.80        6.04     25.63 o 
  -3  12   1       69.07       38.15     27.53 o 
  -2  12   1      165.43      177.22     35.95 o 
  -1  12   1       69.34       77.30     29.53 o 
   0  12   1      144.29      112.52     32.81 o 
   1  12   1      431.34      416.70     47.04 o 
   2  12   1      460.78      426.40     63.97 o 
   3  12   1      863.53      868.99    216.52 o 
   4  12   1      705.07      685.58     60.97 o 
   5  12   1       18.32      -12.17     25.31 o 
   6  12   1      107.26      173.53     57.31 o 
   7  12   1       71.76      113.03     40.40 o 
  -6  13   1      104.11       93.80     39.55 o 
  -5  13   1      224.29      209.99     43.15 o 
  -4  13   1        0.51       36.23     28.50 o 
  -3  13   1        4.19       13.23     26.52 o 
  -2  13   1      108.90       95.61     57.71 o 
  -1  13   1       84.37       98.95     36.93 o 
   0  13   1        4.24       37.19     26.82 o 
   1  13   1       39.24       53.40     27.64 o 
   2  13   1        1.46       18.20     42.98 o 
   3  13   1       73.88       10.44     26.84 o 
   4  13   1       38.35       36.78     29.95 o 
   5  13   1       94.50      101.48     34.91 o 
   6  13   1       16.66       36.80     33.52 o 
  -4  14   1        0.29       -4.45     27.09 o 
  -3  14   1        2.44        7.87     27.04 o 
  -2  14   1       70.45       70.30     39.35 o 
  -1  14   1      206.49      211.17     42.91 o 
   0  14   1      206.71      351.94     49.20 o 
   1  14   1      168.27      199.62     52.26 o 
   2  14   1       61.38       95.38     33.87 o 
   3  14   1      340.93      357.84     51.08 o 
   4  14   1      336.59      238.76     46.37 o 
  -1  15   1       47.17       66.55     60.34 o 
   0  15   1        0.40       10.48     27.18 o 
 -12   0   2      365.69      400.36     70.22 o 
 -11   0   2      206.55      360.40     63.36 o 
 -10   0   2      883.19     1008.96     87.58 o 
  -9   0   2      530.96      530.63     82.13 o 
  -8   0   2     1511.97     1448.47     85.56 o 
  -7   0   2     3466.29     3358.64    121.88 o 
  -6   0   2     1074.11     1097.07     61.75 o 
  -5   0   2     1479.72     1315.75     40.82 o 
  -4   0   2       53.26       24.18      9.50 o 
  -3   0   2     2927.90     2796.13     85.36 o 
  -2   0   2      498.07      415.69     33.90 o 
  -1   0   2     6911.98     7619.69    126.32 o 
   0   0   2     9946.54     9985.10    138.83 o 
   1   0   2      828.01      720.80     30.67 o 
   2   0   2      367.71      438.61     19.97 o 
   3   0   2      446.50      355.62     45.81 o 
   4   0   2    23921.11    24330.00    255.44 o 
   5   0   2    17980.10    17910.31    296.23 o 
   6   0   2     5965.16     5630.42    148.92 o 
   7   0   2     2991.22     2944.05     80.32 o 
   8   0   2      278.71      323.02     34.92 o 
   9   0   2     1125.43     1121.86     57.78 o 
  10   0   2      977.20     1064.63     63.44 o 
  11   0   2      212.40      259.93     39.11 o 
  12   0   2      111.93      165.71     35.79 o 
 -12   1   2        6.09       45.20     26.83 o 
 -11   1   2       24.17       44.88     24.63 o 
 -10   1   2      376.77      425.26     72.44 o 
  -9   1   2       23.13       25.02     16.19 o 
  -8   1   2     1126.24     1067.85     35.12 o 
  -7   1   2      674.98      669.99     27.19 o 
  -6   1   2      591.02      618.16     30.35 o 
  -5   1   2      459.39      452.21     19.05 o 
  -4   1   2      457.66      526.47     17.30 o 
  -3   1   2     3705.16     3825.74     41.90 o 
  -2   1   2      889.27      950.64     23.01 o 
  -1   1   2      253.90      254.08     24.87 o 
   0   1   2     1008.85     1007.72     18.52 o 
   1   1   2      390.46      366.55     11.81 o 
   2   1   2     7528.94     7829.78     90.18 o 
   3   1   2     5898.88     5878.45     62.02 o 
   4   1   2        2.06       25.70     10.24 o 
   5   1   2       50.70       43.51      9.73 o 
   6   1   2     1598.46     1628.08     39.01 o 
   7   1   2        2.46        1.36     10.59 o 
   8   1   2      287.12      307.30     23.59 o 
   9   1   2        0.28       25.70     15.67 o 
  10   1   2      215.23      248.86     25.20 o 
  11   1   2      195.82      224.44     36.99 o 
  12   1   2       54.05       59.15     19.71 o 
 -12   2   2      370.23      365.29     47.93 o 
 -11   2   2     1096.17     1054.16     67.06 o 
 -10   2   2      666.34      654.72     40.48 o 
  -9   2   2      153.30      155.07     23.41 o 
  -8   2   2      168.15      177.59     19.09 o 
  -7   2   2     3455.48     3317.92     57.96 o 
  -6   2   2     4072.48     4051.93     67.79 o 
  -5   2   2     1891.14     1738.05     45.73 o 
  -4   2   2      340.08      383.91     16.25 o 
  -3   2   2      192.12      159.96     10.73 o 
  -2   2   2      108.14      126.80     13.75 o 
  -1   2   2     9009.11     9627.70     74.15 o 
   0   2   2    11340.97    12208.98    102.04 o 
   1   2   2     7643.99     7834.85     65.81 o 
   2   2   2    13663.19    13785.52    106.35 o 
   3   2   2     2272.02     2118.95     34.59 o 
   4   2   2     1821.93     1947.43     41.32 o 
   5   2   2      520.24      476.84     21.70 o 
   6   2   2     4294.24     4270.56     65.42 o 
   7   2   2     2637.73     2556.87     53.31 o 
   8   2   2     2002.19     1915.40     54.29 o 
   9   2   2      333.98      327.72     32.80 o 
  10   2   2      149.24      139.36     25.05 o 
  11   2   2      200.91      206.21     57.46 o 
  12   2   2      258.14      332.05     33.12 o 
 -12   3   2      216.75      265.24     58.92 o 
 -11   3   2      243.85      335.95     83.95 o 
 -10   3   2        3.04       17.85     16.50 o 
  -9   3   2       50.82       89.53     23.04 o 
  -8   3   2     1396.87     1394.54     56.80 o 
  -7   3   2      211.91      213.24     20.62 o 
  -6   3   2      870.22      948.17     34.25 o 
  -5   3   2      636.12      545.60     21.68 o 
  -4   3   2     1666.41     1558.44     36.29 o 
  -3   3   2     2365.36     2298.94     35.20 o 
  -2   3   2     3887.69     4014.28     45.37 o 
  -1   3   2     4366.19     4293.42     44.55 o 
   0   3   2    38010.52    39525.10    435.48 o 
   1   3   2    16418.95    16817.73    121.42 o 
   2   3   2     3953.78     3930.83     46.04 o 
   3   3   2        6.81       -0.67      5.50 o 
   4   3   2      291.56      344.01     17.50 o 
   5   3   2      189.45      164.07     14.74 o 
   6   3   2      700.21      686.81     41.83 o 
   7   3   2       37.59       51.73     13.21 o 
   8   3   2       20.92        8.98     16.72 o 
   9   3   2      253.13      302.86     26.35 o 
  10   3   2      551.50      527.32     51.44 o 
  11   3   2      179.35      185.59     25.30 o 
  12   3   2      186.44      200.17     32.62 o 
 -12   4   2        9.55       45.67     28.45 o 
 -11   4   2        0.22       -2.07     22.62 o 
 -10   4   2       13.82        6.16     16.85 o 
  -9   4   2      402.12      453.80     34.26 o 
  -8   4   2       24.16        7.42     12.65 o 
  -7   4   2       79.12       78.57     15.11 o 
  -6   4   2      108.85      120.92     22.72 o 
  -5   4   2       76.04       95.58     13.09 o 
  -4   4   2       36.91       24.28      9.49 o 
  -3   4   2      468.48      483.09     18.80 o 
  -2   4   2       24.53       25.60      8.13 o 
  -1   4   2      453.16      493.65     16.10 o 
   0   4   2     1569.95     1806.62     45.51 o 
   1   4   2     3171.98     3482.36     40.41 o 
   2   4   2       45.50       59.12     11.30 o 
   3   4   2     1777.62     1793.17     49.40 o 
   4   4   2      329.09      360.24     27.73 o 
   5   4   2      160.92      201.90     16.09 o 
   6   4   2       17.99       26.11     10.33 o 
   7   4   2       32.49       12.41     12.38 o 
   8   4   2       23.11       22.58     13.79 o 
   9   4   2      848.94      795.49     37.93 o 
  10   4   2       88.86       98.27     23.83 o 
  11   4   2       61.74       84.85     20.04 o 
  12   4   2        1.81       24.80     19.13 o 
 -12   5   2        2.88       76.25     30.19 o 
 -11   5   2      101.63      152.07     27.98 o 
 -10   5   2      127.86      137.12     25.40 o 
  -9   5   2       46.37       76.76     20.76 o 
  -8   5   2      170.67      185.74     34.65 o 
  -7   5   2      830.63      830.03     32.13 o 
  -6   5   2      626.05      632.44     27.46 o 
  -5   5   2      634.87      598.73     25.03 o 
  -4   5   2     3851.78     3908.79     55.51 o 
  -3   5   2     8365.39     8411.31     82.96 o 
  -2   5   2    14616.61    15095.80    119.77 o 
  -1   5   2     7518.67     7658.78     69.83 o 
   0   5   2     6240.50     6280.18     77.96 o 
   1   5   2     3941.82     3813.62     58.87 o 
   2   5   2     1521.57     1494.76     34.89 o 
   3   5   2     3048.69     3098.12     45.74 o 
   4   5   2      893.94      921.64     31.75 o 
   5   5   2        6.66        8.57      8.96 o 
   6   5   2       20.80       35.28     11.63 o 
   7   5   2       25.19       46.82     14.12 o 
   8   5   2        9.84       11.29     12.64 o 
   9   5   2        9.61       17.84     14.38 o 
  10   5   2      360.07      361.50     30.79 o 
  11   5   2      294.71      286.35     29.97 o 
 -11   6   2       82.07      150.99     28.73 o 
 -10   6   2       29.78       44.59     19.69 o 
  -9   6   2        4.66       15.47     16.51 o 
  -8   6   2       61.14      101.56     21.50 o 
  -7   6   2      675.89      670.33     31.27 o 
  -6   6   2      859.44      892.31     32.01 o 
  -5   6   2      546.48      539.73     25.22 o 
  -4   6   2      973.11      942.04     29.03 o 
  -3   6   2        0.28       -2.44      8.17 o 
  -2   6   2      243.75      275.93     23.65 o 
  -1   6   2      357.74      419.17     19.46 o 
   0   6   2      563.13      639.69     25.66 o 
   1   6   2      124.75      162.59     15.81 o 
   2   6   2      627.29      615.89     17.69 o 
   3   6   2      820.99      847.40     24.04 o 
   4   6   2      178.14      178.61     19.34 o 
   5   6   2      184.00      184.75     20.56 o 
   6   6   2      305.85      319.26     22.32 o 
   7   6   2      162.24      177.60     20.05 o 
   8   6   2      484.23      471.60     36.15 o 
   9   6   2       45.05       24.54     22.15 o 
  10   6   2       39.26       22.88     20.71 o 
  11   6   2       39.97       49.57     28.75 o 
 -11   7   2        4.27       40.49     33.09 o 
 -10   7   2       43.33       58.72     27.57 o 
  -9   7   2       32.49       13.36     20.69 o 
  -8   7   2       37.97       45.40     22.94 o 
  -7   7   2       22.13       10.10     15.13 o 
  -6   7   2      305.03      309.06     23.16 o 
  -5   7   2       51.61       69.88     15.22 o 
  -4   7   2     1774.70     1773.32     39.55 o 
  -3   7   2     6457.08     6541.58     92.31 o 
  -2   7   2     2749.44     2671.15     54.54 o 
  -1   7   2     1980.94     1960.42     45.01 o 
   0   7   2      261.28      242.23     19.03 o 
   1   7   2      481.49      437.37     34.47 o 
   2   7   2     3042.39     3091.38     60.30 o 
   3   7   2     2784.94     2828.21     70.90 o 
   4   7   2      742.32      700.55     33.60 o 
   5   7   2      151.39      162.54     21.76 o 
   6   7   2      105.11       96.03     20.11 o 
   7   7   2        3.47        0.64     14.73 o 
   8   7   2        4.48       14.35     17.47 o 
   9   7   2        4.91       10.09     18.53 o 
  10   7   2       84.91      111.83     33.00 o 
  11   7   2       95.76       79.16     28.05 o 
 -10   8   2      273.39      193.32     56.10 o 
  -9   8   2      391.67      456.45     70.22 o 
  -8   8   2     1068.88      979.91     89.19 o 
  -7   8   2      357.11      339.01     58.52 o 
  -6   8   2      436.88      556.52     46.37 o 
  -5   8   2      211.64      222.59     32.96 o 
  -4   8   2      731.04      789.24     49.05 o 
  -3   8   2      838.84      863.06     50.20 o 
  -2   8   2       62.70       78.71     35.52 o 
  -1   8   2      583.93      550.41     51.86 o 
   0   8   2      249.42      241.61     30.39 o 
   1   8   2      661.85      653.59     74.87 o 
   2   8   2     1087.12     1218.32     39.87 o 
   3   8   2     1922.62     1875.80     50.85 o 
   4   8   2     2458.26     2542.78     62.71 o 
   5   8   2      547.69      670.24     44.02 o 
   6   8   2      468.79      523.16     57.39 o 
   7   8   2      471.80      417.80     34.86 o 
   8   8   2      394.12      382.70     36.43 o 
   9   8   2      228.72      274.97     35.64 o 
  10   8   2      313.47      275.59     36.82 o 
 -10   9   2       98.71      158.61     55.29 o 
  -9   9   2      208.09      281.30     63.77 o 
  -8   9   2       18.37       28.65     35.92 o 
  -7   9   2       79.82      156.59     50.85 o 
  -6   9   2        0.38        5.06     23.04 o 
  -5   9   2      209.84      235.65     73.25 o 
  -4   9   2       87.56       66.17     27.23 o 
  -3   9   2       35.31       39.78     28.25 o 
  -2   9   2       77.33       45.79     24.10 o 
  -1   9   2        8.63       13.12     20.16 o 
   0   9   2      206.44      240.74     32.64 o 
   1   9   2      591.98      521.01     43.15 o 
   2   9   2      203.13      169.68     31.42 o 
   3   9   2       16.27       14.53     33.09 o 
   4   9   2        4.98       23.47     23.29 o 
   5   9   2       76.49       68.48     28.73 o 
   6   9   2      445.97      481.25     50.57 o 
   7   9   2       43.55       74.85     42.58 o 
   8   9   2       52.84       44.44     29.93 o 
   9   9   2       63.56       22.82     30.10 o 
  10   9   2        0.12       12.41     30.24 o 
  -9  10   2      174.91      183.63     57.31 o 
  -8  10   2      183.62      241.75     60.94 o 
  -7  10   2      365.06      564.62     79.10 o 
  -6  10   2      309.97      410.45     66.59 o 
  -5  10   2       15.83       58.71     30.47 o 
  -4  10   2        4.49      -29.33     19.76 o 
  -3  10   2      191.59      307.03     59.53 o 
  -2  10   2      573.01      529.08     46.18 o 
  -1  10   2      836.55      820.84     54.56 o 
   0  10   2       15.16       27.12     22.78 o 
   1  10   2     2468.83     2459.54    159.82 o 
   2  10   2     2998.21     2779.49    128.74 o 
   3  10   2     1241.35     1324.44     68.72 o 
   4  10   2      212.81      277.18     91.41 o 
   5  10   2       14.96        8.93     39.75 o 
   6  10   2     1320.44     1516.55    143.27 o 
   7  10   2     1143.76     1119.23     75.38 o 
   8  10   2      540.62      579.28     68.21 o 
   9  10   2       88.67       87.61     37.74 o 
  -8  11   2        0.43       16.55     36.32 o 
  -7  11   2       64.87       61.75     44.39 o 
  -6  11   2        1.96        4.84     33.90 o 
  -5  11   2      114.74      113.41     32.82 o 
  -4  11   2      898.92      824.42     79.91 o 
  -3  11   2       69.86       76.22     28.39 o 
  -2  11   2        1.22       -5.00     21.55 o 
  -1  11   2      102.61      107.29     30.45 o 
   0  11   2      621.12      592.31     50.65 o 
   1  11   2      638.66      532.38     49.08 o 
   2  11   2       58.19       84.98     31.01 o 
   3  11   2      311.35      244.82     39.82 o 
   4  11   2       46.09       73.39     29.19 o 
   5  11   2       99.91       93.23     34.36 o 
   6  11   2       24.14       49.76     30.17 o 
   7  11   2        3.65       16.62     28.34 o 
   8  11   2      175.48      186.89     44.21 o 
  -7  12   2       35.36       86.37     47.22 o 
  -6  12   2        0.89       30.27     41.17 o 
  -5  12   2        7.83      -27.85     32.29 o 
  -4  12   2      406.82      398.86     47.45 o 
  -3  12   2       66.05       86.31     65.38 o 
  -2  12   2        0.09       -3.06     34.51 o 
  -1  12   2      159.32      220.61     39.07 o 
   0  12   2       84.24       87.49     31.53 o 
   1  12   2       60.16       33.67     26.18 o 
   2  12   2        0.81       -0.46     32.29 o 
   3  12   2      315.18      219.22     40.62 o 
   4  12   2      301.20      310.60     57.51 o 
   5  12   2      643.53      653.22     63.04 o 
   6  12   2      181.97      129.25     53.27 o 
   7  12   2       34.99        6.24     31.13 o 
  -6  13   2        1.74       40.76     49.24 o 
  -5  13   2        7.47       21.79     41.57 o 
  -4  13   2      349.98      270.95     45.51 o 
  -3  13   2      673.42      710.24     61.64 o 
  -2  13   2      876.98      831.70     64.77 o 
  -1  13   2      234.37      287.03     44.13 o 
   0  13   2        3.03       -6.26     23.12 o 
   1  13   2      158.47      167.95     38.04 o 
   2  13   2      460.14      446.02     51.79 o 
   3  13   2      588.70      579.65     58.64 o 
   4  13   2      339.80      338.71     61.34 o 
   5  13   2       43.13       69.53     33.90 o 
   6  13   2       86.37      117.18     39.95 o 
  -4  14   2        6.72       25.43     45.61 o 
  -3  14   2      177.38      118.23     37.53 o 
  -2  14   2       48.20       12.17     27.18 o 
  -1  14   2        0.90      -20.38     23.19 o 
   0  14   2       36.12       44.39     28.90 o 
   1  14   2       50.57       49.96     30.68 o 
   2  14   2      178.23      165.80     39.94 o 
   3  14   2        0.56       -0.79     25.78 o 
   4  14   2       84.54       58.48     62.35 o 
 -12   1   3      269.79      273.60     44.87 o 
 -11   1   3      993.24      836.90    138.23 o 
 -10   1   3      856.99      855.73     87.17 o 
  -9   1   3     1367.14     1327.74     64.31 o 
  -8   1   3      231.48      238.69     27.25 o 
  -7   1   3      138.93      162.44     23.42 o 
  -6   1   3        2.19       17.27      8.93 o 
  -5   1   3       39.32       71.70     10.01 o 
  -4   1   3     2208.20     2334.25     34.39 o 
  -3   1   3     2981.69     3064.09     51.73 o 
  -2   1   3      445.26      427.97     21.63 o 
  -1   1   3     4445.22     4436.49     56.06 o 
   0   1   3     1031.90      914.78     27.05 o 
   1   1   3     2970.09     2846.15     42.82 o 
   2   1   3     2620.78     2417.54     35.90 o 
   3   1   3     1373.09     1169.04     32.27 o 
   4   1   3     4204.18     3821.31     56.20 o 
   5   1   3     8199.14     8237.00     92.16 o 
   6   1   3     1418.47     1359.33     37.02 o 
   7   1   3      501.07      492.72     26.94 o 
   8   1   3       30.10       41.97     15.83 o 
   9   1   3      200.84      199.65     34.31 o 
  10   1   3       85.70       60.83     29.83 o 
  11   1   3      116.57      125.67     22.43 o 
  12   1   3      105.20      171.29     41.12 o 
 -12   2   3        0.14       24.87     26.52 o 
 -11   2   3      112.99      167.69     36.36 o 
 -10   2   3      348.33      288.96     39.95 o 
  -9   2   3      403.56      358.18     40.65 o 
  -8   2   3     1341.22     1217.67     45.13 o 
  -7   2   3      790.97      741.86     34.27 o 
  -6   2   3     1169.36     1140.29     30.50 o 
  -5   2   3     4276.79     4492.95     57.19 o 
  -4   2   3     2510.62     2408.57     36.58 o 
  -3   2   3     3855.80     3882.86     44.08 o 
  -2   2   3      350.72      534.49     22.22 o 
  -1   2   3      685.15      797.10     17.22 o 
   0   2   3      700.62      810.83     20.65 o 
   1   2   3     6933.30     7192.19     66.90 o 
   2   2   3     1142.69     1140.48     24.70 o 
   3   2   3       54.24       43.45      8.09 o 
   4   2   3     3491.00     3379.29     51.56 o 
   5   2   3       60.74       60.07     11.32 o 
   6   2   3      141.00      163.33     16.67 o 
   7   2   3       84.57      101.57     15.48 o 
   8   2   3     1036.96      993.07     37.27 o 
   9   2   3     1058.65     1188.55     54.64 o 
  10   2   3      617.76      637.96     43.36 o 
  11   2   3       52.85       74.01     19.17 o 
  12   2   3       51.13       71.28     21.44 o 
 -12   3   3      100.93      114.49     33.14 o 
 -11   3   3      107.65       70.90     29.96 o 
 -10   3   3       40.11       22.13     22.88 o 
  -9   3   3      784.11      727.11     52.65 o 
  -8   3   3      734.06      727.93     37.40 o 
  -7   3   3      770.39      746.29     35.37 o 
  -6   3   3       95.87       94.81     13.74 o 
  -5   3   3      509.49      492.95     24.47 o 
  -4   3   3      745.55      731.36     22.57 o 
  -3   3   3       22.76       20.47      8.32 o 
  -2   3   3       13.74       49.57     10.52 o 
  -1   3   3       42.42       20.65      6.95 o 
   0   3   3     5017.07     4972.66     80.74 o 
   1   3   3     9815.62    10058.12     86.95 o 
   2   3   3     1240.09     1165.60     25.79 o 
   3   3   3       74.64       75.65     10.01 o 
   4   3   3       12.51       24.50     10.29 o 
   5   3   3     1002.63      968.36     30.08 o 
   6   3   3      580.17      512.34     47.48 o 
   7   3   3       31.23       14.12     11.63 o 
   8   3   3       29.91       27.44     14.04 o 
   9   3   3        8.99       10.08     13.05 o 
  10   3   3      102.54       84.82     21.67 o 
  11   3   3       26.14       38.08     21.36 o 
  12   3   3       78.38      134.92     29.49 o 
 -12   4   3      122.30      105.99     32.29 o 
 -11   4   3      140.42      218.23     38.63 o 
 -10   4   3      231.97      227.61     37.46 o 
  -9   4   3       95.83       97.51     21.60 o 
  -8   4   3     1762.08     1744.43     54.65 o 
  -7   4   3     6406.35     6266.23     99.78 o 
  -6   4   3     3502.35     3462.43     92.70 o 
  -5   4   3     3443.06     3322.87     52.37 o 
  -4   4   3     1868.71     1867.67     36.76 o 
  -3   4   3     2603.96     2725.59     42.10 o 
  -2   4   3    10473.79    11073.53     95.36 o 
  -1   4   3     3048.73     3010.80     45.09 o 
   0   4   3      249.09      254.92     13.17 o 
   1   4   3     1722.52     1851.01     39.95 o 
   2   4   3      388.88      382.50     25.57 o 
   3   4   3      137.52      145.08     15.67 o 
   4   4   3      213.21      229.71     16.37 o 
   5   4   3     1540.80     1473.49     37.12 o 
   6   4   3     1058.37      923.67     32.33 o 
   7   4   3     1445.28     1479.71     43.06 o 
   8   4   3      822.91      865.59     36.90 o 
   9   4   3      102.02      150.96     22.00 o 
  10   4   3      535.46      567.54     42.58 o 
  11   4   3      674.84      650.94     40.23 o 
 -12   5   3       45.41       72.13     32.39 o 
 -11   5   3        0.45       45.61     27.40 o 
 -10   5   3        0.41       21.13     23.54 o 
  -9   5   3       45.51       48.58     19.30 o 
  -8   5   3        5.59        6.78     15.97 o 
  -7   5   3      358.52      354.93     29.30 o 
  -6   5   3      670.31      624.43     37.97 o 
  -5   5   3     1225.46     1261.95     34.43 o 
  -4   5   3      157.00      187.95     21.34 o 
  -3   5   3      796.38      853.54     26.39 o 
  -2   5   3       49.09       52.55     10.65 o 
  -1   5   3      102.57      108.16     11.51 o 
   0   5   3     9394.45    10063.96    114.92 o 
   1   5   3      199.79      231.41     13.36 o 
   2   5   3      239.27      259.81     14.63 o 
   3   5   3      373.36      349.48     17.93 o 
   4   5   3      445.33      463.85     21.60 o 
   5   5   3      739.52      673.34     26.75 o 
   6   5   3      431.78      484.91     26.27 o 
   7   5   3      377.97      421.04     26.92 o 
   8   5   3       10.73      -14.33     13.63 o 
   9   5   3       47.92       45.49     16.72 o 
  10   5   3        1.39       -0.35     14.32 o 
  11   5   3       32.36       46.48     19.27 o 
 -11   6   3       14.70       77.05     29.20 o 
 -10   6   3      176.90      152.50     32.76 o 
  -9   6   3     1423.43     1426.72     55.19 o 
  -8   6   3     1367.78     1359.41     50.56 o 
  -7   6   3      747.15      771.71     38.79 o 
  -6   6   3      330.64      358.63     28.14 o 
  -5   6   3     2899.56     2929.69     86.21 o 
  -4   6   3     7958.23     7934.52     88.30 o 
  -3   6   3     9278.43     9398.15     94.43 o 
  -2   6   3      954.50      939.74     25.99 o 
  -1   6   3       62.71       89.14     11.17 o 
   0   6   3      158.89      149.43     12.24 o 
   1   6   3     2596.92     2807.82     75.04 o 
   2   6   3     1793.20     1926.49     47.50 o 
   3   6   3        2.73        2.04     12.47 o 
   4   6   3     1241.45     1182.31     45.04 o 
   5   6   3      822.56      676.17     65.77 o 
   6   6   3      500.88      513.45     34.27 o 
   7   6   3      164.02      163.10     25.06 o 
   8   6   3     1128.83     1107.59     64.08 o 
   9   6   3      924.70     1083.87     56.07 o 
  10   6   3      244.15      261.34     35.13 o 
  11   6   3       15.21       22.72     22.85 o 
 -11   7   3      247.79      190.49     55.29 o 
 -10   7   3      295.19      248.23     38.36 o 
  -9   7   3       28.34       28.49     19.34 o 
  -8   7   3       48.60       76.81     21.15 o 
  -7   7   3      115.45      123.04     22.09 o 
  -6   7   3      661.72      590.51     34.04 o 
  -5   7   3      134.26      150.04     20.39 o 
  -4   7   3      598.18      608.15     33.09 o 
  -3   7   3     1847.39     1759.44     59.12 o 
  -2   7   3     2407.09     2227.38     78.00 o 
  -1   7   3      508.09      489.19     29.38 o 
   0   7   3     1629.14     1629.98     43.58 o 
   1   7   3      475.84      483.77     36.60 o 
   2   7   3     1619.16     1640.73     46.08 o 
   3   7   3     2008.20     1818.22     58.42 o 
   4   7   3      858.41      929.72     39.14 o 
   5   7   3      122.54      131.24     22.72 o 
   6   7   3        5.46       36.34     15.79 o 
   7   7   3      174.62      203.90     27.27 o 
   8   7   3      235.60      267.51     31.69 o 
   9   7   3        8.14       26.61     20.44 o 
  10   7   3      371.05      407.23     55.46 o 
 -10   8   3       30.46       68.61     41.17 o 
  -9   8   3      114.40       79.10     40.36 o 
  -8   8   3      356.35      338.20     59.33 o 
  -7   8   3      477.39      445.56     62.96 o 
  -6   8   3      955.67     1066.27     88.39 o 
  -5   8   3      359.56      468.16     62.96 o 
  -4   8   3       23.31       -3.97     33.50 o 
  -3   8   3       49.50        5.17     45.40 o 
  -2   8   3      358.92      309.02     33.38 o 
  -1   8   3     1065.48     1085.96     51.63 o 
   0   8   3      436.59      459.24     38.61 o 
   1   8   3        0.23      -17.28     23.81 o 
   2   8   3      124.11      106.07     18.92 o 
   3   8   3       26.91       19.54     14.98 o 
   4   8   3      428.30      491.71     33.06 o 
   5   8   3        1.91        1.79     14.61 o 
   6   8   3      374.48      368.70     63.69 o 
   7   8   3      247.13      321.09     33.37 o 
   8   8   3      175.97      213.18     31.21 o 
   9   8   3       76.63      107.05     27.26 o 
  10   8   3       12.02      -17.12     37.16 o 
 -10   9   3       93.94      209.86     60.54 o 
  -9   9   3      114.49      160.22     52.47 o 
  -8   9   3      545.07      700.62     83.14 o 
  -7   9   3      340.99      406.01     67.00 o 
  -6   9   3        9.64       14.93     34.30 o 
  -5   9   3      520.28      606.19     71.43 o 
  -4   9   3     1740.81     1593.28     94.44 o 
  -3   9   3       29.14       48.96     23.66 o 
  -2   9   3        4.58      -10.92     31.08 o 
  -1   9   3      759.43      741.52     49.00 o 
   0   9   3     2754.99     2699.83     85.33 o 
   1   9   3     2409.86     2552.87     84.24 o 
   2   9   3     1050.79     1105.75     58.89 o 
   3   9   3      162.59      151.28     32.34 o 
   4   9   3     2047.21     2014.52     85.96 o 
   5   9   3      625.19      636.60     53.92 o 
   6   9   3      325.57      368.62     45.68 o 
   7   9   3       19.64       50.02     28.25 o 
   8   9   3        0.20       -8.79     22.86 o 
   9   9   3       17.21       -5.21     26.64 o 
  -9  10   3       12.08       14.53     39.15 o 
  -8  10   3        2.91      -25.43     33.90 o 
  -7  10   3       46.67       61.75     43.59 o 
  -6  10   3      275.83      337.40     64.57 o 
  -5  10   3       57.20      110.18     45.61 o 
  -4  10   3       33.29       31.96     48.83 o 
  -3  10   3       36.98       45.31     25.54 o 
  -2  10   3        0.07        1.88     20.69 o 
  -1  10   3       86.32       65.92     26.47 o 
   0  10   3        0.06        6.09     36.93 o 
   1  10   3      203.80      185.71     34.19 o 
   2  10   3       57.83       36.19     23.81 o 
   3  10   3       64.14       82.36     28.26 o 
   4  10   3       95.68       85.57     33.90 o 
   5  10   3       24.02       28.75     42.38 o 
   6  10   3      249.44      215.89     41.19 o 
   7  10   3       72.06        0.95     25.38 o 
   8  10   3       16.13        2.65     34.10 o 
  -8  11   3      188.30      276.86     65.78 o 
  -7  11   3       46.79       92.42     48.03 o 
  -6  11   3        0.63       31.08     39.55 o 
  -5  11   3      119.31      155.38     52.06 o 
  -4  11   3      106.75       68.21     42.78 o 
  -3  11   3       10.82       -0.12     22.41 o 
  -2  11   3      144.52      187.03     35.40 o 
  -1  11   3      295.68      278.08     38.96 o 
   0  11   3      391.50      459.93     52.26 o 
   1  11   3      254.78      296.97     41.24 o 
   2  11   3      187.60      192.24     36.95 o 
   3  11   3      465.86      519.87     51.05 o 
   4  11   3      657.38      669.49     60.01 o 
   5  11   3      305.63      233.18     43.05 o 
   6  11   3      121.57      122.65     74.87 o 
   7  11   3       21.78       17.77     28.90 o 
   8  11   3       22.23       49.82     35.08 o 
  -7  12   3      305.19      486.72     82.73 o 
  -6  12   3      310.06      372.11     73.05 o 
  -5  12   3       38.40      153.77     55.29 o 
  -4  12   3      153.26      173.95     56.91 o 
  -3  12   3      223.67      228.05     72.65 o 
  -2  12   3       22.21       15.63     25.50 o 
  -1  12   3       23.19      -15.58     29.87 o 
   0  12   3        0.63      -24.80     35.72 o 
   1  12   3       13.69       31.19     25.89 o 
   2  12   3       57.37       42.99     43.39 o 
   3  12   3       19.25       20.91     27.15 o 
   4  12   3       17.75       26.17     29.09 o 
   5  12   3       40.25       80.10     33.14 o 
   6  12   3      272.07      212.37     45.96 o 
   7  12   3      306.94      334.66     68.21 o 
  -6  13   3       89.82        8.48     43.59 o 
  -5  13   3        0.06       41.17     46.01 o 
  -4  13   3        0.40       31.48     43.59 o 
  -3  13   3       30.15        8.07     36.32 o 
  -2  13   3        8.58       10.78     50.45 o 
  -1  13   3       21.89       56.47     30.05 o 
   0  13   3        0.55       23.13     25.74 o 
   1  13   3        0.50        6.39     24.19 o 
   2  13   3       69.79       92.65     32.97 o 
   3  13   3       51.85       80.94     32.48 o 
   4  13   3        2.25       -2.85     44.19 o 
   5  13   3       19.70       11.56     31.00 o 
  -4  14   3      545.96      669.55     94.84 o 
  -3  14   3      306.14      316.41     71.43 o 
  -2  14   3       22.75       42.84     42.17 o 
  -1  14   3        6.77       -4.52     52.67 o 
   0  14   3        6.76      -12.75     24.94 o 
   1  14   3      104.42      116.74     35.50 o 
   2  14   3       66.22      103.40     41.37 o 
   3  14   3        0.99       36.32     48.43 o 
 -12   0   4      572.48      671.16     88.39 o 
 -11   0   4       50.98       55.29     38.74 o 
 -10   0   4        3.64       -2.83     32.69 o 
  -9   0   4      922.73      904.43     83.95 o 
  -8   0   4      230.25      244.57     50.04 o 
  -7   0   4      761.33      636.86     65.78 o 
  -6   0   4     2213.40     2252.01    103.72 o 
  -5   0   4     4041.71     3845.52     69.00 o 
  -4   0   4     1654.01     1390.60     33.32 o 
  -3   0   4     6247.14     5988.80    147.31 o 
  -2   0   4      897.81      878.61     52.87 o 
  -1   0   4    10785.28    10883.65    121.02 o 
   0   0   4    12691.54    12660.24    141.87 o 
   1   0   4     7072.48     7008.21    100.90 o 
   2   0   4      305.44      277.02     21.26 o 
   3   0   4      650.57      668.86     31.64 o 
   4   0   4     1009.61     1065.94     42.52 o 
   5   0   4      295.62      280.03     26.94 o 
   6   0   4      199.82      206.29     26.60 o 
   7   0   4        2.49      -14.32     12.54 o 
   8   0   4      748.62      730.15     81.52 o 
   9   0   4      888.83      992.65     69.42 o 
  10   0   4      978.00      915.30     61.92 o 
  11   0   4      329.56      250.28     82.94 o 
  12   0   4      335.47      356.89     48.55 o 
 -12   1   4       54.47       38.89     37.13 o 
 -11   1   4      634.54      684.23     58.91 o 
 -10   1   4      322.12      383.50    153.77 o 
  -9   1   4        1.12       20.53     24.19 o 
  -8   1   4      245.00      267.02     36.63 o 
  -7   1   4       34.54        4.02     22.10 o 
  -6   1   4     1419.26     1377.58     40.63 o 
  -5   1   4     2429.60     2454.03     80.33 o 
  -4   1   4      217.17      224.46     25.38 o 
  -3   1   4      982.10     1067.34     29.62 o 
  -2   1   4     3886.28     4222.72     85.04 o 
  -1   1   4        2.53        8.81      5.16 o 
   0   1   4        0.22       -6.62      6.81 o 
   1   1   4      258.34      254.78     14.97 o 
   2   1   4     1758.33     1735.34     32.83 o 
   3   1   4      213.76      155.86     13.69 o 
   4   1   4      184.91      181.14     14.82 o 
   5   1   4      416.05      425.29     22.29 o 
   6   1   4      475.50      425.42     27.73 o 
   7   1   4     1360.40     1234.95     50.60 o 
   8   1   4     1122.79     1041.26     38.79 o 
   9   1   4       55.23       67.62     17.83 o 
  10   1   4       63.49       82.80     19.41 o 
  11   1   4       41.91       46.09     18.34 o 
 -12   2   4        1.77       13.58     25.88 o 
 -11   2   4       27.52       80.87     30.35 o 
 -10   2   4       38.56       76.51     29.81 o 
  -9   2   4       90.10       95.53     31.08 o 
  -8   2   4       16.23       -9.31     22.06 o 
  -7   2   4     1416.24     1340.20     85.96 o 
  -6   2   4     2992.00     2928.17     71.02 o 
  -5   2   4     1899.49     1881.68     45.17 o 
  -4   2   4       34.98       51.88      8.34 o 
  -3   2   4     1287.86     1325.09     34.49 o 
  -2   2   4     6416.86     6499.69     78.40 o 
  -1   2   4     6648.37     6673.66     62.85 o 
   0   2   4     9109.18     9458.12     95.10 o 
   1   2   4       71.95       39.94      7.67 o 
   2   2   4      201.53      197.81     27.10 o 
   3   2   4     1338.51     1309.33     31.01 o 
   4   2   4      276.97      260.04     17.31 o 
   5   2   4      210.71      224.84     17.71 o 
   6   2   4      437.53      370.46     23.22 o 
   7   2   4     1323.31     1303.72     40.86 o 
   8   2   4        2.90        1.49     13.13 o 
   9   2   4       11.69       32.22     16.67 o 
  10   2   4      187.57      227.53     26.98 o 
  11   2   4      332.03      428.02     50.10 o 
 -12   3   4      212.98      227.14     64.57 o 
 -11   3   4      132.90      174.99     40.96 o 
 -10   3   4      363.53      440.52     48.80 o 
  -9   3   4      572.72      601.71     70.63 o 
  -8   3   4      482.10      451.83     43.46 o 
  -7   3   4     1593.00     1540.16     48.92 o 
  -6   3   4      422.34      462.70     28.55 o 
  -5   3   4      596.48      624.31     30.02 o 
  -4   3   4      374.13      381.74     20.56 o 
  -3   3   4        7.98       12.68      7.16 o 
  -2   3   4     1138.48     1217.17     24.51 o 
  -1   3   4     4406.26     4600.06     52.24 o 
   0   3   4     7343.58     7919.38     75.85 o 
   1   3   4      350.52      316.88     18.55 o 
   2   3   4      349.31      327.85     16.72 o 
   3   3   4     1950.45     1868.30     47.50 o 
   4   3   4     6005.08     5971.39     76.33 o 
   5   3   4     5356.07     5376.38     75.87 o 
   6   3   4     1249.38     1179.41     36.92 o 
   7   3   4      516.74      566.59     30.18 o 
   8   3   4      451.85      377.09     36.47 o 
   9   3   4      401.52      400.22     30.13 o 
  10   3   4      296.71      261.53     28.13 o 
  11   3   4       79.74       91.54     29.09 o 
 -12   4   4       55.39       85.84     32.06 o 
 -11   4   4       43.08       70.94     29.77 o 
 -10   4   4      127.81      116.18     33.33 o 
  -9   4   4      360.49      350.89     42.69 o 
  -8   4   4      468.51      365.02     40.85 o 
  -7   4   4      444.47      420.94     31.14 o 
  -6   4   4      111.69      137.96     26.65 o 
  -5   4   4      450.48      464.69     28.10 o 
  -4   4   4      583.75      595.39     40.31 o 
  -3   4   4      585.38      594.78     21.02 o 
  -2   4   4      129.62      125.08     12.04 o 
  -1   4   4      551.34      673.04     24.66 o 
   0   4   4      565.17      609.98     20.40 o 
   1   4   4       35.87       15.35      9.08 o 
   2   4   4       43.88       43.13      8.83 o 
   3   4   4        1.48       -6.75      6.88 o 
   4   4   4        8.20       14.03      9.01 o 
   5   4   4        1.83       -0.33      9.84 o 
   6   4   4      111.01      114.78     16.88 o 
   7   4   4        6.10       11.60     11.83 o 
   8   4   4      107.40      116.37     19.31 o 
   9   4   4      255.36      246.64     29.48 o 
  10   4   4       13.98       23.71     17.05 o 
  11   4   4       17.11       -0.76     17.72 o 
 -11   5   4      327.44      394.86     85.76 o 
 -10   5   4      831.30      866.83     61.44 o 
  -9   5   4     1007.24      952.06     84.35 o 
  -8   5   4       35.61       45.99     25.85 o 
  -7   5   4      364.36      404.20     31.30 o 
  -6   5   4      197.22      209.99     24.43 o 
  -5   5   4      891.76      869.22     36.87 o 
  -4   5   4     1530.88     1612.97     64.74 o 
  -3   5   4      204.72      229.09     16.69 o 
  -2   5   4      288.64      298.71     17.39 o 
  -1   5   4     1162.26     1160.93     33.38 o 
   0   5   4     3779.71     3993.17     52.79 o 
   1   5   4     2032.28     1940.58     59.68 o 
   2   5   4     4525.82     4322.26     58.84 o 
   3   5   4     6895.11     6617.88    108.23 o 
   4   5   4     5712.01     5563.54    107.59 o 
   5   5   4     2210.67     2171.53     48.31 o 
   6   5   4      587.12      633.48     30.78 o 
   7   5   4      730.01      678.26     33.35 o 
   8   5   4      918.27      962.82     53.18 o 
   9   5   4      554.79      601.46     36.63 o 
  10   5   4      185.96      171.37     30.39 o 
  11   5   4       19.71        2.70     20.79 o 
 -11   6   4       12.52       79.04     29.61 o 
 -10   6   4       18.81       49.91     26.03 o 
  -9   6   4      112.12      111.38     43.79 o 
  -8   6   4      648.30      624.32     39.09 o 
  -7   6   4      291.84      323.10     29.63 o 
  -6   6   4       78.26       62.33     20.69 o 
  -5   6   4       93.54      126.44     20.68 o 
  -4   6   4      125.52      143.23     29.19 o 
  -3   6   4      307.49      347.34     20.50 o 
  -2   6   4      811.19      764.93     26.34 o 
  -1   6   4      142.43      123.69     13.74 o 
   0   6   4     2865.43     2964.58     53.08 o 
   1   6   4     2540.59     2651.70     72.06 o 
   2   6   4       37.49       46.99     14.02 o 
   3   6   4       11.38       15.82     12.47 o 
   4   6   4      623.58      601.07     33.51 o 
   5   6   4       38.70       48.77     15.62 o 
   6   6   4       33.14       24.91     16.28 o 
   7   6   4      149.09      179.96     26.27 o 
   8   6   4       96.71       65.96     21.31 o 
   9   6   4        0.81       14.03     18.68 o 
  10   6   4       77.07       54.75     23.63 o 
 -11   7   4      216.88      362.02     68.21 o 
 -10   7   4      288.83      308.73     41.97 o 
  -9   7   4      438.16      532.75     47.62 o 
  -8   7   4      219.91      220.77     27.45 o 
  -7   7   4        8.43       13.41     16.66 o 
  -6   7   4      242.28      276.68     27.79 o 
  -5   7   4        3.91       27.64     23.61 o 
  -4   7   4       30.85       33.45     21.77 o 
  -3   7   4       94.76      115.48     19.53 o 
  -2   7   4      210.20      235.96     25.72 o 
  -1   7   4        1.70      -11.15     19.27 o 
   0   7   4       90.45      106.15     17.19 o 
   1   7   4     3086.37     2942.80     80.26 o 
   2   7   4     1566.82     1554.98     47.54 o 
   3   7   4     2950.15     2845.79     65.92 o 
   4   7   4     1602.87     1560.82     50.95 o 
   5   7   4       14.50       35.05     16.22 o 
   6   7   4      583.63      515.40     37.06 o 
   7   7   4      494.82      561.79     40.26 o 
   8   7   4      516.08      468.95     40.19 o 
   9   7   4      602.77      492.12     42.91 o 
  10   7   4       54.56       65.96     26.38 o 
  -8   8   4       14.58       28.25     35.52 o 
  -7   8   4       15.09       25.83     32.29 o 
  -6   8   4      127.99      124.71     44.39 o 
  -5   8   4      499.23      617.89     68.21 o 
  -4   8   4     2832.91     2527.65    118.65 o 
  -3   8   4     2117.00     2100.87     56.19 o 
  -2   8   4      555.82      655.34     35.04 o 
  -1   8   4     1652.06     1669.01     48.29 o 
   0   8   4     1747.92     1822.58     51.10 o 
   1   8   4     2904.78     2831.07     64.59 o 
   2   8   4       66.68      105.60     27.04 o 
   3   8   4      364.32      417.26     31.10 o 
   4   8   4       49.09       63.59     18.83 o 
   5   8   4      304.88      268.07     28.91 o 
   6   8   4        3.88       -3.69     15.78 o 
   7   8   4       56.71       53.79     21.43 o 
   8   8   4      726.62      797.49     50.63 o 
   9   8   4      142.68      152.02     31.73 o 
  -8   9   4      290.26      304.30     62.96 o 
  -7   9   4        6.13       29.87     33.09 o 
  -6   9   4       81.10       95.65     44.39 o 
  -5   9   4      373.69      450.40     64.17 o 
  -4   9   4       65.94      105.34     41.97 o 
  -3   9   4        0.95       21.79     35.92 o 
  -2   9   4        1.31      -17.99     17.82 o 
  -1   9   4       63.62       86.02     34.10 o 
   0   9   4        8.34      -13.97     18.74 o 
   1   9   4       94.75      117.97     28.70 o 
   2   9   4       82.94       75.97     25.46 o 
   3   9   4      103.75       83.42     28.84 o 
   4   9   4       13.98        8.68     23.42 o 
   5   9   4      175.06      189.51     36.89 o 
   6   9   4       73.66       77.66     23.39 o 
   7   9   4        6.64       18.23     20.21 o 
   8   9   4        0.25       16.87     20.90 o 
   9   9   4      125.83      134.53     48.10 o 
  -8  10   4       41.77       74.26     43.18 o 
  -7  10   4      343.70      416.10     69.82 o 
  -6  10   4      717.52      786.99     85.96 o 
  -5  10   4       93.46      136.41     50.85 o 
  -4  10   4      793.71      695.78     79.10 o 
  -3  10   4     1200.25     1133.27     91.21 o 
  -2  10   4     1797.61     1770.16     72.69 o 
  -1  10   4     1209.25     1126.52     59.13 o 
   0  10   4      119.11      111.45     29.77 o 
   1  10   4       21.36        3.62     21.58 o 
   2  10   4       87.08       82.14     28.59 o 
   3  10   4      319.06      290.07     41.60 o 
   4  10   4      715.21      759.15     75.47 o 
   5  10   4        9.45      -12.60     59.73 o 
   6  10   4      267.50      231.55     45.61 o 
   7  10   4      297.65      299.07     77.89 o 
   8  10   4       80.12       23.07     31.20 o 
  -8  11   4      388.83      432.24     77.49 o 
  -7  11   4      102.50      100.49     46.41 o 
  -6  11   4        0.50       64.98     43.59 o 
  -5  11   4       63.75       88.39     45.61 o 
  -4  11   4       91.68       59.33     42.78 o 
  -3  11   4      306.66      230.45     56.50 o 
  -2  11   4       44.07       67.22     26.65 o 
  -1  11   4       69.86       69.00     27.83 o 
   0  11   4      344.20      350.37     42.70 o 
   1  11   4      133.52      105.97     32.14 o 
   2  11   4        7.02        8.84     23.74 o 
   3  11   4       59.39       39.23     27.30 o 
   4  11   4      546.06      420.29     50.73 o 
   5  11   4      235.12      192.41     40.22 o 
   6  11   4       22.77       31.35     30.14 o 
   7  11   4       31.95       27.68     43.99 o 
  -7  12   4       45.06       67.80     46.82 o 
  -6  12   4        4.60       54.89     43.99 o 
  -5  12   4      190.57      227.22     62.96 o 
  -4  12   4      371.55      423.76     73.05 o 
  -3  12   4      290.60      341.03     69.82 o 
  -2  12   4       33.75       48.43     42.78 o 
  -1  12   4       68.59       61.22     29.70 o 
   0  12   4      578.88      582.99     54.65 o 
   1  12   4      422.78      414.24     48.89 o 
   2  12   4       10.51       36.73     29.19 o 
   3  12   4        9.68        8.06     26.54 o 
   4  12   4       71.91       55.39     32.77 o 
   5  12   4       60.46       48.19     32.54 o 
   6  12   4      108.76      124.29     39.80 o 
  -5  13   4      210.94      294.62     69.82 o 
  -4  13   4        0.61      -21.39     37.53 o 
  -3  13   4       10.55       69.42     48.03 o 
  -2  13   4       13.51       18.56     43.99 o 
  -1  13   4        1.41        2.94     25.44 o 
   0  13   4       43.06       20.84     28.11 o 
   1  13   4      277.66      279.48     44.41 o 
   2  13   4      830.20      937.23     72.12 o 
   3  13   4      458.13      588.02     91.82 o 
   4  13   4       71.72       76.24     34.37 o 
  -3  14   4       89.83      162.24     62.96 o 
  -2  14   4        0.17      -10.49     46.01 o 
  -1  14   4       61.55       50.85     49.64 o 
   0  14   4      146.44      107.28     41.97 o 
   1  14   4        1.06      -21.35     25.68 o 
   2  14   4        0.59       16.75     41.77 o 
 -12   1   5       61.13       88.93     34.23 o 
 -11   1   5      520.72      454.12     52.77 o 
 -10   1   5      552.11      592.05     55.38 o 
  -9   1   5      638.11      643.31     54.84 o 
  -8   1   5     1801.23     1815.82     77.70 o 
  -7   1   5     4337.58     4172.24    110.41 o 
  -6   1   5     5224.80     5108.48    117.29 o 
  -5   1   5     5689.82     5741.40    169.10 o 
  -4   1   5     1598.36     1559.99     41.51 o 
  -3   1   5      636.63      618.85     40.68 o 
  -2   1   5     2232.30     2375.67     43.77 o 
  -1   1   5     1947.22     2015.71     67.40 o 
   0   1   5      516.24      510.93     37.81 o 
   1   1   5      210.19      244.37     41.77 o 
   2   1   5     1070.38     1071.19     33.56 o 
   3   1   5      638.05      607.62     37.82 o 
   4   1   5      259.40      233.05     44.66 o 
   5   1   5      669.80      654.07     40.20 o 
   6   1   5     1154.27     1101.07     59.57 o 
   7   1   5      746.81      816.11     51.90 o 
   8   1   5      754.21      748.24     57.79 o 
   9   1   5      123.23      143.33     22.19 o 
  10   1   5      397.71      395.24     32.74 o 
  11   1   5      373.84      388.51     35.21 o 
 -12   2   5      126.72      124.60     37.07 o 
 -11   2   5      220.90      238.98     81.93 o 
 -10   2   5       73.82      124.95     35.24 o 
  -9   2   5      198.85      284.05     41.64 o 
  -8   2   5       29.20        9.76     25.80 o 
  -7   2   5        1.32      -32.43     21.62 o 
  -6   2   5       53.41       84.51     28.39 o 
  -5   2   5      586.47      659.67     46.52 o 
  -4   2   5     2655.04     2616.07     51.87 o 
  -3   2   5     1418.99     1501.21     38.31 o 
  -2   2   5     1565.20     1653.11     40.06 o 
  -1   2   5     1382.90     1347.14     26.41 o 
   0   2   5     3672.64     3716.40     48.99 o 
   1   2   5     2503.86     2414.80     61.95 o 
   2   2   5      258.67      196.91     14.49 o 
   3   2   5        6.20        8.66      8.39 o 
   4   2   5      367.51      328.98     20.25 o 
   5   2   5     1217.22     1179.06     35.80 o 
   6   2   5     1066.35     1037.51     35.95 o 
   7   2   5       76.88       82.92     16.11 o 
   8   2   5       66.26      115.84     21.93 o 
   9   2   5      141.74      178.26     23.76 o 
  10   2   5       94.06       78.58     19.62 o 
  11   2   5        7.40       52.76     18.59 o 
 -11   3   5       52.00       68.56     30.92 o 
 -10   3   5      247.82      232.23     57.11 o 
  -9   3   5      301.73      288.42     42.06 o 
  -8   3   5     1314.41     1315.40     90.00 o 
  -7   3   5      355.41      411.76     46.82 o 
  -6   3   5      298.35      315.43     37.49 o 
  -5   3   5     1152.83     1133.88     39.25 o 
  -4   3   5     1809.77     1816.87     46.32 o 
  -3   3   5      391.88      418.41     48.58 o 
  -2   3   5     2185.65     2139.64     39.44 o 
  -1   3   5       21.71       21.79      8.21 o 
   0   3   5     1010.49     1123.59     40.14 o 
   1   3   5      382.22      376.01     25.20 o 
   2   3   5      112.44       91.89     13.05 o 
   3   3   5       85.11       97.96     15.09 o 
   4   3   5       92.84       72.91     12.83 o 
   5   3   5     1005.03      982.41     33.43 o 
   6   3   5      660.84      610.64     30.33 o 
   7   3   5      610.60      611.15     32.52 o 
   8   3   5      174.81      222.39     23.62 o 
   9   3   5       52.69       59.72     17.28 o 
  10   3   5       53.29       78.35     24.10 o 
  11   3   5        1.05       21.59     18.49 o 
 -11   4   5      199.29      187.78     40.67 o 
 -10   4   5      768.35      655.59    101.91 o 
  -9   4   5      544.33      689.31     56.34 o 
  -8   4   5      220.52      257.91     57.31 o 
  -7   4   5      503.90      615.57     83.95 o 
  -6   4   5       53.46       43.22     25.30 o 
  -5   4   5       37.27       32.58     15.81 o 
  -4   4   5      219.19      227.29     28.62 o 
  -3   4   5     8075.52     8283.56    106.82 o 
  -2   4   5     7304.28     7436.78     77.09 o 
  -1   4   5     3930.08     3759.83     51.61 o 
   0   4   5      548.25      531.97     20.85 o 
   1   4   5      307.58      263.98     18.92 o 
   2   4   5     3628.05     3501.92     54.82 o 
   3   4   5     7228.01     7283.07     87.40 o 
   4   4   5     2661.90     2527.57     50.61 o 
   5   4   5     1829.61     1762.05     44.75 o 
   6   4   5       78.66       85.48     16.13 o 
   7   4   5        6.29       20.86     13.18 o 
   8   4   5       27.57       22.31     14.72 o 
   9   4   5       30.15       27.59     15.97 o 
  10   4   5      326.60      372.30     33.22 o 
  11   4   5      194.15      220.84     34.04 o 
 -11   5   5       30.62       60.76     31.32 o 
 -10   5   5        0.28       29.58     25.38 o 
  -9   5   5        0.43       29.56     26.88 o 
  -8   5   5       27.57       42.78     27.82 o 
  -7   5   5       95.29      126.50     31.22 o 
  -6   5   5      184.80      179.70     24.93 o 
  -5   5   5        8.79        2.86     15.25 o 
  -4   5   5        0.45        9.39     15.03 o 
  -3   5   5      541.92      568.62     46.13 o 
  -2   5   5       17.51       26.26     14.37 o 
  -1   5   5     1605.97     1646.93     35.67 o 
   0   5   5      919.14      924.74     27.42 o 
   1   5   5      464.20      486.97     39.61 o 
   2   5   5      313.82      323.19     29.09 o 
   3   5   5        2.25        2.08      8.67 o 
   4   5   5     2358.16     2317.85     49.33 o 
   5   5   5      866.28      853.07     32.93 o 
   6   5   5      183.51      162.27     19.98 o 
   7   5   5       75.78       88.80     17.60 o 
   8   5   5       20.87       13.69     13.64 o 
   9   5   5      107.17       81.91     23.50 o 
  10   5   5      116.68       97.22     45.20 o 
 -11   6   5      253.35      281.54     45.48 o 
 -10   6   5       26.17      102.48     33.92 o 
  -9   6   5       59.52       36.23     27.20 o 
  -8   6   5       61.90       89.39     30.79 o 
  -7   6   5       22.29       41.40     27.44 o 
  -6   6   5       55.84       63.02     20.34 o 
  -5   6   5      539.84      621.84     35.74 o 
  -4   6   5     2230.70     2282.56     58.62 o 
  -3   6   5      270.30      256.76     24.90 o 
  -2   6   5      304.39      324.17     25.21 o 
  -1   6   5      853.02      880.41     28.52 o 
   0   6   5     2188.91     2211.32     91.24 o 
   1   6   5     6114.24     6311.72    223.59 o 
   2   6   5     4385.01     4424.79     80.68 o 
   3   6   5      676.40      656.93     59.90 o 
   4   6   5      993.00      961.69     41.92 o 
   5   6   5      285.78      306.28     29.05 o 
   6   6   5      253.57      227.98     27.67 o 
   7   6   5       60.47       82.05     22.34 o 
   8   6   5        8.69       21.07     18.84 o 
   9   6   5       22.81       23.55     27.53 o 
  10   6   5        1.51       14.25     20.82 o 
 -10   7   5      335.93      325.29     66.19 o 
  -9   7   5       47.19       58.12     42.78 o 
  -8   7   5        2.73      -34.71     34.30 o 
  -7   7   5     1493.65     1262.82     96.86 o 
  -6   7   5     1501.77     1564.74     69.09 o 
  -5   7   5      718.33      820.36     67.20 o 
  -4   7   5      503.77      453.06     46.01 o 
  -3   7   5       21.62       39.88     24.81 o 
  -2   7   5      429.14      454.86     95.45 o 
  -1   7   5     2637.72     2683.59     60.13 o 
   0   7   5      152.85      183.17     34.99 o 
   1   7   5       25.82       55.24     20.78 o 
   2   7   5     1387.01     1386.66     59.87 o 
   3   7   5      394.16      405.70     38.12 o 
   4   7   5      534.28      530.32     35.31 o 
   5   7   5        3.02        9.08     15.27 o 
   6   7   5      449.89      437.56     49.48 o 
   7   7   5      932.57     1032.86     81.73 o 
   8   7   5      653.85      704.74     62.76 o 
   9   7   5       58.17       67.89     25.36 o 
  -7   8   5      176.81      159.42     47.62 o 
  -6   8   5        4.93       25.43     32.29 o 
  -5   8   5        0.13       -7.34     21.49 o 
  -4   8   5      171.04      151.49     42.78 o 
  -3   8   5      254.15      235.88     34.96 o 
  -2   8   5     1183.71     1174.39    189.28 o 
  -1   8   5      689.79      665.97     34.94 o 
   0   8   5      191.83      195.93     39.33 o 
   1   8   5      116.18      157.17     33.34 o 
   2   8   5      491.69      486.13     52.26 o 
   3   8   5      868.45      865.32     69.83 o 
   4   8   5      637.78      720.91     42.17 o 
   5   8   5       26.56       12.65     16.87 o 
   6   8   5        1.00        2.71     17.07 o 
   7   8   5       72.77       91.33     25.55 o 
   8   8   5       88.31      127.51     34.35 o 
   9   8   5       50.12       31.71     23.38 o 
  -7   9   5     1132.67     1230.94     97.67 o 
  -6   9   5     1161.50     1121.56     90.00 o 
  -5   9   5      425.95      400.36     62.15 o 
  -4   9   5      592.49      542.02     68.61 o 
  -3   9   5     1517.57     1411.74     96.46 o 
  -2   9   5      195.21      205.42     52.47 o 
  -1   9   5       27.46       21.67     21.69 o 
   0   9   5      558.85      597.02     73.86 o 
   1   9   5        1.56      -13.69     17.64 o 
   2   9   5      400.11      376.30     41.09 o 
   3   9   5       13.16       29.82     17.59 o 
   4   9   5      227.16      242.29     29.84 o 
   5   9   5      630.33      596.39     41.31 o 
   6   9   5      724.52      647.98     48.19 o 
   7   9   5      312.94      309.35     40.95 o 
   8   9   5      459.04      440.68     43.33 o 
  -7  10   5       88.12      116.64     47.22 o 
  -6  10   5       23.04       85.96     44.39 o 
  -5  10   5        6.59       11.30     35.52 o 
  -4  10   5        6.48      -35.52     31.88 o 
  -3  10   5       61.30       41.17     41.17 o 
  -2  10   5      154.76      156.99     50.85 o 
  -1  10   5       35.02      -11.30     36.73 o 
   0  10   5        0.37       14.60     22.99 o 
   1  10   5       17.10       33.98     22.84 o 
   2  10   5       15.42        5.18     21.63 o 
   3  10   5       95.69       72.75     30.45 o 
   4  10   5      125.02      116.77     38.95 o 
   5  10   5        0.09       -9.74     29.66 o 
   6  10   5       50.37       41.85     46.61 o 
   7  10   5       56.04       45.34     31.78 o 
  -7  11   5      418.65      238.92     61.34 o 
  -6  11   5      718.80      673.58     87.58 o 
  -5  11   5      693.86      858.43     94.84 o 
  -4  11   5      264.71      392.28     69.42 o 
  -3  11   5      226.19      320.85     66.19 o 
  -2  11   5      201.84      254.66     61.34 o 
  -1  11   5       59.36      113.81     53.27 o 
   0  11   5        2.87        5.17     24.82 o 
   1  11   5        4.71      -29.74     21.86 o 
   2  11   5        3.84       24.17     26.13 o 
   3  11   5        3.40       42.64     28.54 o 
   4  11   5       13.45       33.48     26.68 o 
   5  11   5      105.50       56.33     41.17 o 
   6  11   5      133.67      129.86     39.25 o 
  -6  12   5       20.25       90.81     51.26 o 
  -5  12   5       61.37       25.83     43.59 o 
  -4  12   5      362.81      417.31     75.87 o 
  -3  12   5      424.76      264.35     65.78 o 
  -2  12   5      186.62      154.57     55.69 o 
  -1  12   5       66.06       30.67     45.61 o 
   0  12   5      146.45      156.59     59.73 o 
   1  12   5      472.00      411.27    104.53 o 
   2  12   5      187.16      178.98     39.57 o 
   3  12   5      166.99      218.92     42.91 o 
   4  12   5       27.17       60.43     32.72 o 
   5  12   5       10.23       -7.86     33.70 o 
  -4  13   5        1.05       85.16     50.85 o 
  -3  13   5        4.51       29.87     46.41 o 
  -2  13   5      262.69      172.73     62.15 o 
  -1  13   5      256.76      182.82     64.57 o 
   0  13   5      158.97      177.98     65.38 o 
   1  13   5        4.80       88.95     34.19 o 
   2  13   5        6.78       18.83     27.70 o 
   3  13   5       17.49       29.66     31.20 o 
 -11   0   6      196.40      262.33     69.01 o 
 -10   0   6       91.24       96.46     48.83 o 
  -9   0   6      312.48      374.53     70.22 o 
  -8   0   6      632.25      671.16     82.73 o 
  -7   0   6     3083.51     2836.40    136.41 o 
  -6   0   6     1038.95      955.69     84.75 o 
  -5   0   6       15.88        4.44     33.90 o 
  -4   0   6        0.24        4.44     32.29 o 
  -3   0   6       49.21       39.15     30.27 o 
  -2   0   6      953.68      935.51     63.77 o 
  -1   0   6     1538.86     1480.81     41.27 o 
   0   0   6    15498.95    16079.70    220.96 o 
   1   0   6     4602.32     4164.60    107.76 o 
   2   0   6     1105.27      994.99     42.05 o 
   3   0   6     1048.34      970.23     64.98 o 
   4   0   6     2656.74     2601.03     74.17 o 
   5   0   6     2862.12     2887.16     82.32 o 
   6   0   6     1788.43     1672.77     66.66 o 
   7   0   6       54.68       67.94     23.83 o 
   8   0   6       86.96       82.73     26.21 o 
   9   0   6      178.62      242.64     47.42 o 
  10   0   6      208.42      246.23     41.65 o 
  11   0   6      180.61      257.13     47.82 o 
 -11   1   6        3.82       41.38     72.04 o 
 -10   1   6       39.02       38.81     32.39 o 
  -9   1   6      262.53      343.55     47.05 o 
  -8   1   6        0.64        4.44     32.89 o 
  -7   1   6     1205.35     1181.72     68.05 o 
  -6   1   6     1586.50     1565.33     71.89 o 
  -5   1   6      237.30      238.38     36.10 o 
  -4   1   6       95.32      100.83     27.98 o 
  -3   1   6      189.00      239.04     30.10 o 
  -2   1   6     1260.44     1352.40     50.23 o 
  -1   1   6     2402.14     2356.62     37.34 o 
   0   1   6      775.52      760.52     26.44 o 
   1   1   6        2.69       11.10     11.91 o 
   2   1   6      507.37      511.55     23.07 o 
   3   1   6      101.00       96.13     14.00 o 
   4   1   6       34.61       25.71     10.53 o 
   5   1   6      144.63      115.78     17.43 o 
   6   1   6      175.61      181.77     20.72 o 
   7   1   6      412.42      419.66     29.45 o 
   8   1   6        9.20       31.95     14.83 o 
   9   1   6       93.13       84.65     20.18 o 
  10   1   6        2.69        3.30     15.94 o 
  11   1   6      102.15      106.45     23.50 o 
 -11   2   6      400.58      518.33     74.06 o 
 -10   2   6      846.15      802.34     68.61 o 
  -9   2   6       67.68       72.80     33.58 o 
  -8   2   6        4.68        5.37     27.53 o 
  -7   2   6      239.12      250.81     41.15 o 
  -6   2   6      597.39      629.76     84.15 o 
  -5   2   6      708.43      603.12     47.82 o 
  -4   2   6      159.26      197.69     45.61 o 
  -3   2   6      344.74      339.78     63.36 o 
  -2   2   6      947.47      919.64     35.64 o 
  -1   2   6      980.53      993.66     24.77 o 
   0   2   6     1883.33     1932.50     46.43 o 
   1   2   6     1113.69     1058.97     38.49 o 
   2   2   6     2690.34     2645.02     48.70 o 
   3   2   6     2245.90     2140.23     65.06 o 
   4   2   6     1562.27     1516.31     45.50 o 
   5   2   6      371.43      380.26     24.51 o 
   6   2   6      337.22      353.81     29.27 o 
   7   2   6     1086.52     1085.72     53.38 o 
   8   2   6      673.68      649.59     37.13 o 
   9   2   6      138.74      134.64     22.98 o 
  10   2   6       14.89       15.73     16.60 o 
 -11   3   6       14.33       35.11     31.26 o 
 -10   3   6        6.75       53.71     31.50 o 
  -9   3   6      327.61      344.23     48.23 o 
  -8   3   6      695.04      741.77     59.01 o 
  -7   3   6      723.67      624.31     52.69 o 
  -6   3   6      191.38      209.71     38.95 o 
  -5   3   6      863.23      980.99     57.43 o 
  -4   3   6     1047.45     1019.91     63.77 o 
  -3   3   6     5251.26     5087.17     81.15 o 
  -2   3   6     1744.74     1824.21     46.48 o 
  -1   3   6      478.39      469.80     36.72 o 
   0   3   6      749.93      683.88     23.85 o 
   1   3   6     1702.30     1695.10     42.14 o 
   2   3   6       77.47       75.44     14.35 o 
   3   3   6       54.01       56.49     12.50 o 
   4   3   6     2522.55     2466.81     54.20 o 
   5   3   6      224.27      233.45     21.96 o 
   6   3   6       14.93       13.62     11.63 o 
   7   3   6       59.88       66.30     16.43 o 
   8   3   6      396.97      431.44     42.06 o 
   9   3   6      520.50      431.12     49.05 o 
  10   3   6      614.47      574.05     39.65 o 
 -11   4   6        1.32       54.93     31.87 o 
 -10   4   6       12.37       30.04     48.03 o 
  -9   4   6       11.14       66.38     31.19 o 
  -8   4   6      567.13      496.16     50.45 o 
  -7   4   6      242.21      229.52     40.45 o 
  -6   4   6       36.74       13.15     27.98 o 
  -5   4   6     1278.66     1176.20     61.25 o 
  -4   4   6      235.48      247.53     33.64 o 
  -3   4   6      611.37      585.52     41.45 o 
  -2   4   6      706.74      737.72     87.03 o 
  -1   4   6      304.88      278.39     38.41 o 
   0   4   6      268.54      276.54     18.12 o 
   1   4   6      484.69      501.03     26.30 o 
   2   4   6      203.09      190.57     20.54 o 
   3   4   6       22.36       11.88     10.31 o 
   4   4   6      496.68      482.90     26.70 o 
   5   4   6       24.95       44.55     13.72 o 
   6   4   6      478.76      425.27     27.99 o 
   7   4   6       33.40       41.89     27.50 o 
   8   4   6        3.19       -1.80     14.01 o 
   9   4   6        0.54       -3.18     14.97 o 
  10   4   6       20.66       55.58     23.28 o 
 -11   5   6       11.70       53.45     33.04 o 
 -10   5   6       43.38       77.44     40.96 o 
  -9   5   6      233.69      268.34     43.50 o 
  -8   5   6      442.08      432.84     48.48 o 
  -7   5   6      524.27      540.22    172.73 o 
  -6   5   6      805.71      854.79     60.34 o 
  -5   5   6      531.36      614.77     66.19 o 
  -4   5   6      800.98      849.65     39.48 o 
  -3   5   6     3667.08     3606.82     72.49 o 
  -2   5   6     1365.08     1414.99     65.35 o 
  -1   5   6      775.03      810.58     34.50 o 
   0   5   6      659.75      665.77     25.75 o 
   1   5   6      448.64      461.92     26.55 o 
   2   5   6      520.64      488.85     30.03 o 
   3   5   6       44.78       48.67     13.43 o 
   4   5   6      524.57      562.14     28.85 o 
   5   5   6      138.84      159.96     19.92 o 
   6   5   6      416.82      416.65     28.63 o 
   7   5   6      340.69      379.63     28.97 o 
   8   5   6      369.64      314.34     34.44 o 
   9   5   6      460.63      463.17     54.85 o 
  10   5   6      438.69      439.30     44.09 o 
 -10   6   6       53.54       82.95     33.95 o 
  -9   6   6       12.69       74.99     33.53 o 
  -8   6   6       44.15       22.57     27.92 o 
  -7   6   6       61.30       45.22     28.02 o 
  -6   6   6       58.15       48.87     28.60 o 
  -5   6   6      393.48      397.48     43.04 o 
  -4   6   6      152.66      119.42     23.62 o 
  -3   6   6      627.35      647.34     36.26 o 
  -2   6   6        9.60        1.16     17.14 o 
  -1   6   6      261.28      278.11     33.04 o 
   0   6   6      237.63      233.79     22.78 o 
   1   6   6      554.26      554.87     38.30 o 
   2   6   6      470.05      523.05     40.52 o 
   3   6   6        3.16       -1.20     13.38 o 
   4   6   6      102.06      159.46     23.55 o 
   5   6   6      781.81      736.21     75.80 o 
   6   6   6       59.26       29.92     18.99 o 
   7   6   6      136.97      114.09     25.64 o 
   8   6   6        0.43       13.14     19.81 o 
   9   6   6        0.73       20.22     20.93 o 
 -10   7   6        0.27       89.60     53.68 o 
  -9   7   6       61.63       66.19     47.22 o 
  -8   7   6        4.41       51.66     44.80 o 
  -7   7   6       91.21      125.92     56.50 o 
  -6   7   6      221.23      226.81     60.94 o 
  -5   7   6       13.81       25.59     26.87 o 
  -4   7   6     1087.99     1080.61     59.60 o 
  -3   7   6     1156.56     1139.26     67.80 o 
  -2   7   6     1328.96     1271.36     59.34 o 
  -1   7   6      649.34      616.33     73.25 o 
   0   7   6        7.72        6.25     14.58 o 
   1   7   6        4.15       31.69     16.12 o 
   2   7   6       74.48       87.57     25.65 o 
   3   7   6        0.38       18.13     16.04 o 
   4   7   6       26.66       29.13     17.69 o 
   5   7   6      180.36      150.48     25.96 o 
   6   7   6      106.39      106.65     24.73 o 
   7   7   6      103.85      105.09     26.17 o 
   8   7   6      145.32      122.41     45.25 o 
   9   7   6       81.13       54.40     24.69 o 
  -7   8   6      214.00      224.80     60.94 o 
  -6   8   6       31.87       49.64     48.43 o 
  -5   8   6       54.27       76.55     30.37 o 
  -4   8   6      261.65      199.15     36.09 o 
  -3   8   6        1.28       -8.97     23.60 o 
  -2   8   6       11.83       13.29     32.29 o 
  -1   8   6       36.56       36.56     24.76 o 
   0   8   6     1356.76     1445.75    124.10 o 
   1   8   6     2965.05     2848.10     72.10 o 
   2   8   6      452.24      501.58     45.08 o 
   3   8   6      344.65      338.22     31.55 o 
   4   8   6      572.42      624.56     41.32 o 
   5   8   6     1087.37     1101.35     59.07 o 
   6   8   6      580.89      584.67     44.06 o 
   7   8   6       35.16       12.01     37.55 o 
   8   8   6        3.31       -3.53     18.75 o 
  -5   9   6        0.77       31.08     36.73 o 
  -4   9   6      413.49      441.12     66.19 o 
  -3   9   6      267.18      285.74     55.69 o 
  -2   9   6        1.04       43.18     37.94 o 
  -1   9   6       46.25       18.97     39.95 o 
   0   9   6       18.50      -49.64     33.90 o 
   1   9   6        2.32       33.64     17.63 o 
   2   9   6        5.40      -12.66     19.52 o 
   3   9   6        5.04      -30.14     23.21 o 
   4   9   6       65.78       58.56     26.83 o 
   5   9   6        0.40       -2.39     26.34 o 
   6   9   6       60.59       64.30     26.03 o 
   7   9   6       22.93       12.24     31.23 o 
   8   9   6        2.25       -7.09     22.41 o 
  -5  10   6      347.46      303.09     62.15 o 
  -4  10   6       24.92       21.79     39.15 o 
  -3  10   6      198.84      189.69     54.08 o 
  -2  10   6      287.40      311.97     62.96 o 
  -1  10   6       89.64       32.69     43.99 o 
   0  10   6      152.10      187.67     62.15 o 
   1  10   6     1409.16     1376.23    113.81 o 
   2  10   6     1062.10     1163.49     66.90 o 
   3  10   6     1048.80     1063.30     73.45 o 
   4  10   6      178.75      187.56     40.05 o 
   5  10   6       55.00       -1.68     25.67 o 
   6  10   6       89.22       90.31     34.95 o 
   7  10   6      179.07      226.94     48.09 o 
  -6  11   6       22.55       31.48     46.41 o 
  -5  11   6      122.34      137.62     52.87 o 
  -4  11   6      757.80      726.86     88.39 o 
  -3  11   6      948.77     1085.24    104.12 o 
  -2  11   6      187.78      165.47     55.69 o 
  -1  11   6        9.77        7.26     42.38 o 
   0  11   6      135.88      158.61     58.52 o 
   1  11   6      201.65      201.79     60.94 o 
   2  11   6        3.87       25.08     25.19 o 
   3  11   6       70.82       77.38     31.71 o 
   4  11   6       93.90       78.91     34.11 o 
   5  11   6        2.87        2.93     27.04 o 
   6  11   6       11.75       -0.11     28.05 o 
  -5  12   6       20.14       80.72     48.43 o 
  -4  12   6        0.43       14.93     41.97 o 
  -3  12   6       35.90       14.13     43.59 o 
  -2  12   6      142.23      236.50     63.36 o 
  -1  12   6        8.41       16.55     45.20 o 
   0  12   6      285.66      261.93     69.01 o 
   1  12   6      502.72      542.42     90.00 o 
   2  12   6      144.27      142.47     62.96 o 
   3  12   6        2.71       46.63     32.17 o 
   4  12   6       71.23       38.08     30.98 o 
  -3  13   6      209.81      315.60     77.08 o 
  -2  13   6      411.30      472.19     82.73 o 
   0  13   6       72.75       91.61     59.73 o 
   1  13   6        0.74       -9.28     50.45 o 
   2  13   6        5.57        1.21     58.12 o 
 -11   1   7       81.06      115.88     50.85 o 
 -10   1   7        0.64       56.48     34.95 o 
  -9   1   7      128.99      137.62     61.14 o 
  -8   1   7      145.37      117.69     77.08 o 
  -7   1   7      274.60      262.33     43.56 o 
  -6   1   7      377.44      405.53     48.22 o 
  -5   1   7     1034.38     1019.06     62.64 o 
  -4   1   7     2438.67     2480.23    107.15 o 
  -3   1   7     3023.25     3015.58    213.09 o 
  -2   1   7     3990.38     3993.09     96.89 o 
  -1   1   7     3748.66     3618.47     89.56 o 
   0   1   7     3910.33     3884.77     73.11 o 
   1   1   7     3578.73     3546.02     63.51 o 
   2   1   7      768.81      751.10     41.37 o 
   3   1   7     1269.49     1240.35     37.19 o 
   4   1   7     1002.23      885.47     33.43 o 
   5   1   7     1689.42     1758.81     48.33 o 
   6   1   7       28.71       41.51     14.82 o 
   7   1   7       51.10       26.12     17.18 o 
   8   1   7      118.31       94.05     20.18 o 
   9   1   7       29.04       48.79     18.80 o 
  10   1   7      100.50      106.25     23.78 o 
 -11   2   7       11.72       28.81     33.31 o 
 -10   2   7       61.84      100.03     37.71 o 
  -9   2   7      291.35      282.19     47.77 o 
  -8   2   7      508.83      497.43     72.04 o 
  -7   2   7     1235.33     1293.03     73.28 o 
  -6   2   7      237.15      317.90     44.22 o 
  -5   2   7      352.58      332.21     42.93 o 
  -4   2   7      293.51      281.50     38.03 o 
  -3   2   7      205.30      179.68     43.99 o 
  -2   2   7      704.42      710.69     45.28 o 
  -1   2   7        9.32      -12.58     12.85 o 
   0   2   7      464.16      475.59     30.59 o 
   1   2   7       14.93       17.61     11.94 o 
   2   2   7      112.41      146.90     22.53 o 
   3   2   7      530.23      572.47     46.85 o 
   4   2   7     1336.75     1311.84     47.20 o 
   5   2   7     2429.87     2387.05     56.37 o 
   6   2   7      140.79      162.10     20.85 o 
   7   2   7       17.40       31.00     15.24 o 
   8   2   7        3.72       14.08     15.90 o 
   9   2   7       16.01       32.12     18.11 o 
  10   2   7       97.64      129.45     25.31 o 
 -11   3   7      108.25      132.12     41.53 o 
 -10   3   7        3.53       57.88     34.51 o 
  -9   3   7       17.55       36.36     33.64 o 
  -8   3   7       10.25       28.21     31.94 o 
  -7   3   7        0.45       20.24     32.40 o 
  -6   3   7      351.45      334.54     46.99 o 
  -5   3   7      881.52      870.26     59.92 o 
  -4   3   7     2899.74     2902.31     91.60 o 
  -3   3   7      245.07      270.51     35.96 o 
  -2   3   7       60.81       58.91     24.25 o 
  -1   3   7      659.60      670.02     39.37 o 
   0   3   7     1443.41     1403.58     83.88 o 
   1   3   7     2832.13     2892.38     64.28 o 
   2   3   7      912.25      939.00     43.38 o 
   3   3   7        9.01        5.17     10.28 o 
   4   3   7      221.74      236.59     21.39 o 
   5   3   7      899.14      805.91     66.28 o 
   6   3   7      130.39      167.45     21.79 o 
   7   3   7      110.74       68.91     29.70 o 
   8   3   7       75.15       47.51     20.95 o 
   9   3   7       18.61       32.27     18.35 o 
  10   3   7        0.30       -1.24     17.36 o 
 -10   4   7     1006.01     1055.06    125.11 o 
  -9   4   7      870.70     1017.02    105.54 o 
  -8   4   7      499.16      538.09     55.79 o 
  -7   4   7      824.45      901.72     65.53 o 
  -6   4   7     1223.22     1272.93     71.01 o 
  -5   4   7     2789.51     2760.42     93.51 o 
  -4   4   7       27.89       46.27     29.53 o 
  -3   4   7       17.22       18.05     23.89 o 
  -2   4   7        1.78      -12.12     16.88 o 
  -1   4   7      136.46      123.94     21.11 o 
   0   4   7      256.73      248.50     24.36 o 
   1   4   7        7.59       24.08     14.93 o 
   2   4   7     1380.02     1281.45     52.21 o 
   3   4   7     1230.32     1266.56     39.09 o 
   4   4   7     1760.06     1737.03     47.21 o 
   5   4   7      251.43      280.27     24.97 o 
   6   4   7      228.37      236.32     24.28 o 
   7   4   7      662.00      730.58     38.96 o 
   8   4   7      868.27      910.96     44.45 o 
   9   4   7      381.28      350.16     37.91 o 
 -10   5   7        1.00       30.48     32.98 o 
  -9   5   7      197.00      178.74     43.38 o 
  -8   5   7       12.39       63.31     32.72 o 
  -7   5   7       18.32       27.79     31.08 o 
  -6   5   7       51.93       64.55     32.87 o 
  -5   5   7       44.96       24.97     30.08 o 
  -4   5   7       24.63       10.77     27.20 o 
  -3   5   7      584.87      536.66     45.23 o 
  -2   5   7       88.29       83.46     21.06 o 
  -1   5   7        4.43      -19.65     15.53 o 
   0   5   7      108.87      114.71     22.43 o 
   1   5   7      133.62      161.90     22.15 o 
   2   5   7        9.23       15.62     14.49 o 
   3   5   7      285.68      283.93     27.89 o 
   4   5   7      957.48      904.01     36.69 o 
   5   5   7       25.18        6.39     15.03 o 
   6   5   7      246.25      199.39     28.99 o 
   7   5   7       65.53       61.29     21.81 o 
   8   5   7       64.00       86.41     28.74 o 
   9   5   7      345.02      378.25     41.44 o 
 -10   6   7      180.25      150.22     70.43 o 
  -9   6   7      905.58      942.10     69.36 o 
  -8   6   7     1647.26     1699.90    111.79 o 
  -7   6   7      808.28      803.77     60.99 o 
  -6   6   7      371.30      334.06     44.49 o 
  -5   6   7      301.27      307.51     65.99 o 
  -4   6   7      787.18      825.28    160.43 o 
  -3   6   7      808.50      800.64     66.79 o 
  -2   6   7       64.42       96.57     28.47 o 
  -1   6   7      445.80      408.95     62.56 o 
   0   6   7      499.85      518.58     43.20 o 
   1   6   7       18.76       35.57     22.61 o 
   2   6   7      538.07      634.04     45.37 o 
   3   6   7       25.91       17.98     15.68 o 
   4   6   7      631.92      702.93     61.00 o 
   5   6   7     1706.49     1717.10     85.39 o 
   6   6   7      799.70      870.03     49.75 o 
   7   6   7      191.70      176.28     30.38 o 
   8   6   7      226.74      215.48     55.56 o 
   9   6   7      304.99      317.84     40.10 o 
  -9   7   7      149.65      189.69     63.77 o 
  -8   7   7       37.15       11.70     49.24 o 
  -7   7   7      623.44      573.09     81.93 o 
  -6   7   7      924.86      879.41     95.25 o 
  -5   7   7      499.53      368.07     67.00 o 
  -4   7   7       10.28       -4.04     37.94 o 
  -3   7   7      725.88      725.86    195.94 o 
  -2   7   7     1124.81     1165.40     61.21 o 
  -1   7   7     1139.42     1098.04     58.14 o 
   0   7   7       49.10       94.36     28.11 o 
   1   7   7        2.31        9.11     21.51 o 
   2   7   7       81.97       99.28     26.19 o 
   3   7   7      593.17      633.84     49.03 o 
   4   7   7      829.40      815.27     46.02 o 
   5   7   7      254.01      257.76     38.97 o 
   6   7   7        9.40        6.05     19.79 o 
   7   7   7      187.31      155.21     32.68 o 
   8   7   7      141.42      145.54     31.04 o 
  -8   8   7       47.05       45.20     52.87 o 
  -7   8   7       10.12       51.66     56.50 o 
  -6   8   7      186.86      130.76     60.94 o 
  -5   8   7      547.37      523.05     79.51 o 
  -4   8   7      464.01      450.80     73.05 o 
  -3   8   7       71.74       80.35     32.08 o 
  -2   8   7       24.56       12.58     25.05 o 
  -1   8   7      124.75      134.68     50.65 o 
   0   8   7       37.39       48.17     60.13 o 
   1   8   7        6.28       15.97     22.66 o 
   2   8   7      289.90      280.84     37.18 o 
   3   8   7      139.86      147.60     50.04 o 
   4   8   7       22.94       45.27     21.89 o 
   5   8   7       18.87       15.82     19.19 o 
   6   8   7       60.99       76.97     25.78 o 
   7   8   7      149.19      122.67     30.60 o 
   8   8   7      307.73      324.06     40.51 o 
  -4   9   7      870.99      975.47     91.21 o 
  -3   9   7      667.81      794.26     81.93 o 
  -2   9   7      406.62      406.01     63.77 o 
  -1   9   7      338.84      402.78     68.61 o 
   0   9   7      613.73      784.45     73.25 o 
   1   9   7     2286.12     2343.00     87.68 o 
   2   9   7     1095.99     1076.19    228.03 o 
   3   9   7      287.63      240.45     78.09 o 
   4   9   7        6.11       31.89     25.90 o 
   5   9   7        2.63      -15.08     19.14 o 
   6   9   7       66.30       96.67     28.70 o 
   7   9   7        4.40       19.70     24.34 o 
  -4  10   7        4.40      -26.23     34.71 o 
  -3  10   7       55.46      100.09     48.83 o 
  -2  10   7       95.85       36.73     41.17 o 
  -1  10   7        1.00       11.70     43.18 o 
   0  10   7       58.55       74.66     52.06 o 
   1  10   7       57.01      -24.22     41.17 o 
   2  10   7       34.26       97.26     58.92 o 
   3  10   7      173.71      127.13     60.13 o 
   4  10   7       40.83       68.19     33.14 o 
   5  10   7        1.42       12.87     26.94 o 
   6  10   7        1.16        5.24     31.51 o 
  -4  11   7      198.54      260.72     67.00 o 
  -3  11   7      138.03      148.12     58.12 o 
  -2  11   7      256.66      210.67     60.94 o 
  -1  11   7      615.07      604.17     84.35 o 
   0  11   7      413.15      536.77     85.96 o 
   1  11   7      413.35      360.00     74.66 o 
   2  11   7      628.36      427.40     82.73 o 
   3  11   7      221.34      205.83     73.45 o 
   4  11   7      174.27      180.15     41.66 o 
   5  11   7       19.77      -20.42     69.82 o 
  -4  12   7        7.29       17.76     46.01 o 
  -3  12   7       43.95      180.40     62.15 o 
  -2  12   7        9.98       33.09     47.22 o 
  -1  12   7        0.90      -60.54     40.36 o 
   0  12   7      139.31       75.47     59.73 o 
   1  12   7      321.34      280.90     77.89 o 
   2  12   7       36.72       87.98     61.75 o 
   3  12   7       34.97       -6.86     58.12 o 
 -10   0   8      180.52      215.92     70.22 o 
  -9   0   8      355.93      413.27     79.91 o 
  -8   0   8      394.78      470.18     81.12 o 
  -7   0   8     1066.12     1092.91    106.55 o 
  -6   0   8      263.06      265.16     67.00 o 
  -5   0   8     1061.28      911.30     90.81 o 
  -4   0   8      676.40      853.58     85.96 o 
  -3   0   8     3883.47     4090.34    155.78 o 
  -2   0   8     1970.94     1808.06    100.09 o 
  -1   0   8      262.96      279.68     49.64 o 
   0   0   8       84.74       87.17     35.92 o 
   1   0   8      656.55      641.43     39.21 o 
   2   0   8       12.37       28.25     23.81 o 
   3   0   8       15.02       -7.22     16.41 o 
   4   0   8     2174.23     2135.19     75.68 o 
   5   0   8      957.23     1022.31     56.36 o 
   6   0   8       44.98       33.96     23.41 o 
   7   0   8      456.87      451.67     46.65 o 
   8   0   8      490.81      498.66     51.65 o 
   9   0   8      650.59      494.30     53.51 o 
 -10   1   8      124.81      107.05     40.05 o 
  -9   1   8       51.90      104.40     40.81 o 
  -8   1   8      142.39      221.22     47.21 o 
  -7   1   8      112.05      115.36     40.21 o 
  -6   1   8       21.53        8.62     32.24 o 
  -5   1   8      492.74      483.08     73.45 o 
  -4   1   8     1207.58     1149.97     66.90 o 
  -3   1   8      360.92      360.33     42.08 o 
  -2   1   8      977.76     1029.11     56.50 o 
  -1   1   8      937.61      824.89    108.36 o 
   0   1   8      139.97      187.37     58.92 o 
   1   1   8       57.91       44.91     16.49 o 
   2   1   8       16.48       15.34     16.27 o 
   3   1   8      912.68      878.68     34.14 o 
   4   1   8      147.32      182.44     21.03 o 
   5   1   8      220.55      239.44     24.33 o 
   6   1   8       53.87       79.34     18.74 o 
   7   1   8        0.13       -1.00     14.17 o 
   8   1   8       44.07       60.03     22.16 o 
   9   1   8       16.24       31.96     19.51 o 
 -10   2   8       53.79       73.89     41.57 o 
  -9   2   8       25.77      -16.31     32.28 o 
  -8   2   8        5.24      -18.97     31.11 o 
  -7   2   8     1084.45     1096.15    140.85 o 
  -6   2   8     2407.48     2199.92     91.41 o 
  -5   2   8     1099.99     1305.71     75.31 o 
  -4   2   8       12.30       20.64     28.91 o 
  -3   2   8      407.89      426.59    123.30 o 
  -2   2   8      316.91      283.49     37.30 o 
  -1   2   8     2494.52     2408.25     79.56 o 
   0   2   8      692.57      661.90    101.30 o 
   1   2   8        0.54       -5.48     14.73 o 
   2   2   8      358.60      371.21     32.53 o 
   3   2   8      254.95      227.55     25.00 o 
   4   2   8      233.84      261.93     23.64 o 
   5   2   8        4.28        1.76     13.15 o 
   6   2   8      192.29      226.84     25.04 o 
   7   2   8      618.26      579.35     66.06 o 
   8   2   8      359.52      366.06     32.58 o 
   9   2   8       95.67      108.77     23.47 o 
 -10   3   8      125.06       53.49     89.60 o 
  -9   3   8       97.14      115.51     40.40 o 
  -8   3   8       15.18      -30.23     36.73 o 
  -7   3   8      228.99      157.40     42.81 o 
  -6   3   8       89.76       84.52     38.18 o 
  -5   3   8       43.16       38.57     32.53 o 
  -4   3   8        1.73      -10.28     28.60 o 
  -3   3   8      459.16      419.59     71.43 o 
  -2   3   8      188.36      195.06     34.78 o 
  -1   3   8      605.15      656.53     47.12 o 
   0   3   8     2009.98     2037.58     57.06 o 
   1   3   8     1950.12     1940.00     56.57 o 
   2   3   8     1034.36     1067.08     73.45 o 
   3   3   8      357.94      407.50     40.93 o 
   4   3   8      211.29      272.47     28.70 o 
   5   3   8      647.06      640.19     61.47 o 
   6   3   8      165.51      165.44     23.72 o 
   7   3   8       31.10       39.23     17.23 o 
   8   3   8        0.20       12.91     17.28 o 
   9   3   8        2.46        6.28     18.26 o 
 -10   4   8        4.56       34.98     35.16 o 
  -9   4   8       23.76      101.78     40.34 o 
  -8   4   8        4.82       32.04     34.69 o 
  -7   4   8       10.61        7.36     32.34 o 
  -6   4   8       19.66       -9.64     30.96 o 
  -5   4   8       26.16      -13.19     29.81 o 
  -4   4   8      224.96      214.45     41.37 o 
  -3   4   8     1199.89     1016.23     60.28 o 
  -2   4   8       86.50       98.56     30.06 o 
  -1   4   8        6.73       12.33     22.62 o 
   0   4   8      438.49      424.69     31.77 o 
   1   4   8      136.36      103.57     22.02 o 
   2   4   8       97.77      113.89     25.52 o 
   3   4   8       19.62        2.55     17.02 o 
   4   4   8       12.92       20.07     14.59 o 
   5   4   8        1.14        6.35     13.35 o 
   6   4   8       10.06       23.90     15.49 o 
   7   4   8        0.23        5.08     17.78 o 
   8   4   8       20.32       29.51     20.68 o 
   9   4   8       37.69       44.87     24.38 o 
  -9   5   8      499.91      559.59    118.25 o 
  -8   5   8      154.65       98.23     76.68 o 
  -7   5   8       18.77       50.13     37.12 o 
  -6   5   8       83.58       84.86     38.59 o 
  -5   5   8      167.05      122.85     38.01 o 
  -4   5   8        1.96      -21.40     27.41 o 
  -3   5   8      549.81      508.43     47.90 o 
  -2   5   8     1386.93     1342.64     63.55 o 
  -1   5   8      974.33      959.98     52.00 o 
   0   5   8      439.92      483.64     50.48 o 
   1   5   8     1079.66     1099.58     47.04 o 
   2   5   8      590.58      680.93     47.32 o 
   3   5   8      958.79      906.80    147.51 o 
   4   5   8      570.55      698.04     59.99 o 
   5   5   8      121.58      138.88     26.19 o 
   6   5   8       83.02       70.83     23.58 o 
   7   5   8      173.40      151.88     29.94 o 
   8   5   8       89.05       85.92     26.70 o 
  -9   6   8       58.60      -12.51     57.31 o 
  -8   6   8      115.39       48.43     60.94 o 
  -7   6   8      394.85      348.29     74.66 o 
  -6   6   8      428.18      435.06     79.10 o 
  -5   6   8      249.85      265.16     64.98 o 
  -4   6   8        1.23       42.38     46.41 o 
  -3   6   8        9.68      -10.49     38.34 o 
  -2   6   8      150.93      132.78     47.22 o 
  -1   6   8      179.71      181.58     34.89 o 
   0   6   8        9.81       -2.74     22.12 o 
   1   6   8       90.99       98.15     29.47 o 
   2   6   8       27.47       55.69     40.36 o 
   3   6   8       29.68      -23.41     35.11 o 
   4   6   8        4.74        4.97     17.78 o 
   5   6   8       35.63       40.80     19.68 o 
   6   6   8       87.71      104.61     26.66 o 
   7   6   8       60.13       37.21     38.98 o 
   8   6   8       27.18       37.28     24.13 o 
  -8   7   8       53.37       46.41     56.10 o 
  -7   7   8       28.76      -21.79     50.04 o 
  -6   7   8       67.07       36.73     54.89 o 
  -5   7   8       44.84       10.09     48.03 o 
  -4   7   8       83.45      113.81     56.10 o 
  -3   7   8       54.74       90.81     48.43 o 
  -2   7   8      348.59      431.43     67.00 o 
  -1   7   8       35.28       65.50     29.53 o 
   0   7   8       92.68      153.06     34.36 o 
   1   7   8      316.69      331.87     41.93 o 
   2   7   8      360.54      484.30     54.69 o 
   3   7   8      939.76      778.52     86.77 o 
   4   7   8      181.65      306.24     34.17 o 
   5   7   8       10.93        8.78     19.06 o 
   6   7   8       38.08       11.24     27.70 o 
   7   7   8       51.32       73.50     26.98 o 
  -8   8   8       70.51      168.70     72.24 o 
  -7   8   8      124.16      106.95     61.75 o 
  -6   8   8      229.69      119.86     64.17 o 
  -5   8   8      541.78      429.01     79.10 o 
  -3   8   8      637.50      802.73     89.19 o 
  -2   8   8      607.93      559.13     51.35 o 
  -1   8   8      105.30      142.76     36.38 o 
   0   8   8        9.78       11.58     33.90 o 
   1   8   8       13.25       24.06     40.16 o 
   2   8   8       14.37       44.14     76.88 o 
   3   8   8       32.99        6.46     47.22 o 
   4   8   8       50.33       21.39     49.64 o 
   5   8   8      175.63      237.43     34.47 o 
   6   8   8       86.28       42.22     23.84 o 
   7   8   8       64.46       21.98     24.24 o 
  -2   9   8      268.99      194.06     50.85 o 
  -1   9   8       81.42       96.49     36.02 o 
   0   9   8      101.72      105.06     34.03 o 
   1   9   8       66.60       61.09     33.90 o 
   2   9   8       26.12       44.46     46.61 o 
   3   9   8        2.61       20.18     48.43 o 
   4   9   8       15.69       -1.21     52.87 o 
   5   9   8        0.48       15.53     28.95 o 
   6   9   8       44.01       84.51     29.63 o 
  -2  10   8      370.59      318.83     68.21 o 
  -1  10   8     1010.73      858.83     94.84 o 
   0  10   8      491.01      513.76     83.95 o 
   1  10   8       20.77      -29.87     43.99 o 
   2  10   8      178.66      150.13     64.57 o 
   3  10   8      121.10      114.21     66.19 o 
   4  10   8        3.43      -58.92     45.61 o 
   5  10   8       23.35        2.02     58.92 o 
  -2  11   8       19.82       64.17     52.87 o 
  -1  11   8        8.75       56.91     54.89 o 
   0  11   8      288.69      393.50     82.33 o 
   1  11   8      667.47      519.41     86.77 o 
   2  11   8      211.34      191.30     69.42 o 
   3  11   8        1.60      -51.66     54.48 o 
  -9   1   9      374.89      390.77     59.97 o 
  -8   1   9      173.74      246.06     51.08 o 
  -7   1   9      586.99      593.56     63.77 o 
  -6   1   9      479.70      393.44     53.78 o 
  -5   1   9      670.28      622.29     59.15 o 
  -4   1   9      146.11      140.63     38.08 o 
  -3   1   9      635.65      571.75     53.00 o 
  -2   1   9      144.32      211.11     51.66 o 
  -1   1   9        4.64        4.97     21.97 o 
   0   1   9        4.50       -8.18     34.51 o 
   1   1   9      480.19      509.77     96.86 o 
   2   1   9     1210.60     1196.63     86.37 o 
   3   1   9      964.11      915.67     85.96 o 
   4   1   9      897.10      939.76     40.42 o 
   5   1   9     1932.17     2020.72     65.57 o 
   6   1   9      331.64      350.50     31.11 o 
   7   1   9      386.53      486.38     38.62 o 
   8   1   9      171.05      234.70     42.52 o 
  -9   2   9      103.13       80.35     57.11 o 
  -8   2   9      383.52      358.58     56.22 o 
  -7   2   9      316.63      359.63     59.73 o 
  -6   2   9       13.27      -42.98     28.65 o 
  -5   2   9      228.81      297.76     69.01 o 
  -4   2   9       49.60       54.57     33.95 o 
  -3   2   9     1533.85     1518.26     74.32 o 
  -2   2   9      884.73      892.94    122.08 o 
  -1   2   9      339.82      313.15     39.20 o 
   0   2   9      309.86      328.51     59.73 o 
   1   2   9      436.19      541.06     46.59 o 
   2   2   9      317.91      384.68     61.55 o 
   3   2   9      301.72      238.12     49.24 o 
   4   2   9       18.77       30.85     18.59 o 
   5   2   9      113.11      127.05     22.17 o 
   6   2   9       28.03       28.31     17.88 o 
   7   2   9        5.38       -3.69     16.96 o 
   8   2   9       55.21       74.91     23.03 o 
  -9   3   9      185.18      169.73     46.16 o 
  -8   3   9      393.74      376.41     56.89 o 
  -7   3   9      473.65      435.22     72.65 o 
  -6   3   9      274.70      285.76     48.78 o 
  -5   3   9       10.77       -8.97     37.33 o 
  -4   3   9       69.55       30.85     32.67 o 
  -3   3   9       78.63      101.31     44.39 o 
  -2   3   9      103.35      105.98     36.12 o 
  -1   3   9       49.64       -0.60     24.39 o 
   0   3   9      658.88      683.14     50.62 o 
   1   3   9      945.75      901.77     55.86 o 
   2   3   9       13.69       -3.01     20.51 o 
   3   3   9        3.16      -16.55     27.85 o 
   4   3   9       80.22       69.52     21.39 o 
   5   3   9      876.74      967.26     46.25 o 
   6   3   9      569.47      582.70     43.51 o 
   7   3   9       25.49       70.14     20.58 o 
   8   3   9        1.22       26.32     19.69 o 
  -9   4   9       29.38       78.72     42.74 o 
  -8   4   9        7.64        0.70     39.35 o 
  -7   4   9      985.23     1004.27     76.95 o 
  -6   4   9     1062.55      948.95    102.71 o 
  -5   4   9      871.67      878.33     67.49 o 
  -4   4   9      644.55      589.63     96.05 o 
  -3   4   9     1255.53     1175.37     81.73 o 
  -2   4   9     2146.45     2238.94     84.71 o 
  -1   4   9     1935.23     1897.42     76.57 o 
   0   4   9      295.06      403.86     41.46 o 
   1   4   9      313.07      327.62     39.18 o 
   2   4   9      409.92      437.77     34.47 o 
   3   4   9      389.03      464.93     64.57 o 
   4   4   9      530.58      599.74     53.61 o 
   5   4   9       71.72       91.15     24.52 o 
   6   4   9       24.91       28.58     20.10 o 
   7   4   9      132.75      203.20     33.01 o 
   8   4   9      111.00      104.18     29.83 o 
  -8   5   9      169.14      162.81     45.37 o 
  -7   5   9      184.23      192.92     46.94 o 
  -6   5   9        0.09      -10.68     32.48 o 
  -5   5   9      287.94      341.98     50.72 o 
  -4   5   9      147.73      124.93     39.49 o 
  -3   5   9        3.83        2.22     29.11 o 
  -2   5   9       11.13        5.81     26.97 o 
  -1   5   9        0.60      -32.69     21.80 o 
   0   5   9       18.81       12.42     25.22 o 
   1   5   9        0.67       -4.37     27.85 o 
   2   5   9        9.34       82.88     30.87 o 
   3   5   9        0.05      -49.64     33.09 o 
   4   5   9      181.67      127.13     51.66 o 
   5   5   9      192.07      214.44     31.07 o 
   6   5   9       34.17       37.94     29.18 o 
   7   5   9       22.30        4.44     49.64 o 
  -8   6   9       90.60      105.34     71.03 o 
  -7   6   9      204.18      237.71     74.26 o 
  -6   6   9       13.89      -24.62     53.27 o 
  -5   6   9      523.27      467.35     80.72 o 
  -2   6   9      634.47      681.66     82.73 o 
  -1   6   9      234.29      293.81     60.94 o 
   0   6   9      122.39      150.13     50.04 o 
   1   6   9     2011.41     1960.88     81.30 o 
   2   6   9     1329.65     1227.61     67.90 o 
   3   6   9      185.36      136.41     53.68 o 
   4   6   9       25.48      -33.09     41.17 o 
   5   6   9       10.40       -3.86     28.73 o 
   6   6   9       38.54       35.67     23.33 o 
   7   6   9      118.55      131.36     49.23 o 
  -7   7   9        8.00      -21.39     55.69 o 
  -6   7   9      148.41       63.36     67.00 o 
  -5   7   9      153.91       62.15     59.33 o 
  -4   7   9       95.54       29.06     51.66 o 
  -3   7   9       53.17        2.02     43.99 o 
  -2   7   9      240.47      236.10     61.75 o 
  -1   7   9       71.74       86.77     46.01 o 
   0   7   9       42.92       89.19     43.18 o 
   1   7   9      149.18      167.45     48.43 o 
   2   7   9      379.26      491.07     52.06 o 
   3   7   9      639.56      531.12     79.91 o 
   4   7   9      181.84      146.91     60.13 o 
   5   7   9       20.14       -6.49     28.89 o 
   6   7   9       14.36       12.88     21.94 o 
  -7   8   9      105.98      -36.32     55.29 o 
  -6   8   9      253.89      194.93     75.87 o 
  -5   8   9      168.99      178.38     69.42 o 
  -4   8   9       77.64       64.57     54.48 o 
  -3   8   9        6.47       -2.42     43.18 o 
  -2   8   9       99.54       64.57     47.62 o 
  -1   8   9      294.09      241.34     62.96 o 
   0   8   9      183.80      218.92     42.08 o 
   1   8   9      143.71      146.24     37.58 o 
   2   8   9      338.46      337.32    139.24 o 
   3   8   9      358.99      426.42     61.95 o 
   4   8   9      460.93      566.23     90.81 o 
   5   8   9       20.54       24.62     54.08 o 
  -3   9   9        2.17      -62.15     44.39 o 
  -2   9   9       12.26      -20.18     42.38 o 
  -1   9   9       10.56      -41.97     35.11 o 
   0   9   9      250.98      192.40     41.52 o 
   1   9   9      361.20      461.92     86.17 o 
   2   9   9      181.29      292.40     73.25 o 
   3   9   9       62.45      221.79     55.69 o 
   4   9   9      160.98      139.24     67.80 o 
   0  10   9        2.03      -25.02     51.26 o 
   1  10   9        9.31       -6.46     52.06 o 
   2  10   9       28.04       40.76     59.73 o 
   3  10   9        5.83       -2.02     59.33 o 
  -9   0  10        9.53      106.14     68.61 o 
  -8   0  10       36.30        5.25     61.75 o 
  -7   0  10      125.76       94.84     62.96 o 
  -6   0  10       29.76       -9.69     52.87 o 
  -5   0  10      221.90      239.33     69.42 o 
  -4   0  10       39.74       -7.26     46.01 o 
  -3   0  10     1308.72     1473.89    111.79 o 
  -2   0  10        5.46       53.68     45.20 o 
  -1   0  10       97.09      127.94     50.45 o 
   0   0  10     1196.52     1280.98     96.86 o 
   1   0  10     2209.65     2244.34    121.48 o 
   2   0  10     1382.05     1481.16    100.90 o 
   5   0  10      195.89      156.16     35.10 o 
   6   0  10      379.04      446.40     51.34 o 
   7   0  10       93.17       81.43     32.53 o 
  -9   1  10       62.85      110.61     51.08 o 
  -8   1  10       34.54       51.47     45.94 o 
  -7   1  10       87.80      134.96     46.58 o 
  -6   1  10      167.19      153.99     48.65 o 
  -5   1  10      352.23      485.00     59.41 o 
  -4   1  10       28.96       -3.63     34.93 o 
  -3   1  10       55.14        9.32     31.42 o 
  -2   1  10        1.64       -1.06     27.77 o 
  -1   1  10       85.65       76.35     31.33 o 
   0   1  10      417.96      390.83     45.23 o 
   1   1  10       32.30       -1.74     22.94 o 
   2   1  10      163.66      189.50     35.87 o 
   5   1  10        4.17       20.73     17.19 o 
   6   1  10        2.12       14.29     18.33 o 
   7   1  10       73.01       73.14     23.01 o 
  -8   2  10      171.72      226.78     53.36 o 
  -7   2  10       10.64        6.59     39.38 o 
  -6   2  10        2.06       22.72     38.13 o 
  -5   2  10        0.61        1.23     42.98 o 
  -4   2  10      282.72      264.10     48.22 o 
  -3   2  10      346.36      336.52     48.49 o 
  -2   2  10     1073.86      985.41     64.91 o 
  -1   2  10     1092.80     1135.89    101.50 o 
   0   2  10      355.72      410.33     45.32 o 
   1   2  10      196.53      178.35     34.53 o 
   2   2  10       45.46       63.89     25.05 o 
   3   2  10      307.83      400.36     59.33 o 
   4   2  10      221.39      290.98     60.13 o 
   5   2  10      109.94       68.68     29.48 o 
   6   2  10       45.48       22.79     19.09 o 
   7   2  10       10.03       28.38     20.51 o 
  -8   3  10      527.44      586.04     71.01 o 
  -7   3  10      602.58      606.12     68.60 o 
  -6   3  10      341.30      278.22     86.17 o 
  -5   3  10      250.93      137.33     45.64 o 
  -4   3  10      348.83      258.31     87.78 o 
  -3   3  10      734.00      539.85     56.08 o 
  -2   3  10      578.55      549.57     52.92 o 
  -1   3  10        1.99        9.59     28.65 o 
   0   3  10       56.46       78.46     30.03 o 
   1   3  10       70.75       72.43     27.22 o 
   2   3  10       65.34       96.10     28.21 o 
   3   3  10        4.16       91.61     35.92 o 
   4   3  10      233.05      189.28     54.89 o 
   5   3  10      536.74      495.35     57.31 o 
   6   3  10      107.52      164.09     28.02 o 
   7   3  10      132.59      119.73     26.11 o 
  -8   4  10      119.28      100.00     48.60 o 
  -7   4  10       21.99       23.91     37.68 o 
  -6   4  10       57.88       23.24     52.67 o 
  -5   4  10        5.55       -8.43     36.76 o 
  -4   4  10        2.23      -27.63     50.04 o 
  -3   4  10        0.09      -22.70     31.20 o 
  -2   4  10        3.19       49.10     32.23 o 
  -1   4  10       13.53      -21.71     30.27 o 
   0   4  10       11.32       -4.28     23.60 o 
   1   4  10      296.44      201.27     34.81 o 
   2   4  10       90.74      108.11     28.21 o 
   3   4  10       21.92       35.75     71.23 o 
   4   4  10       10.37        4.04     41.57 o 
   5   4  10       47.06        9.95     28.30 o 
   6   4  10       41.57       44.66     34.12 o 
  -7   5  10      196.58      147.53     49.70 o 
  -6   5  10      587.52      601.87     66.14 o 
  -5   5  10      679.53      730.88     67.37 o 
  -4   5  10     1070.19     1014.64     73.15 o 
  -3   5  10      678.98      661.58     61.80 o 
  -2   5  10      299.74      328.92     69.82 o 
  -1   5  10      258.40      354.35     68.21 o 
   0   5  10       30.61       41.97     41.57 o 
   1   5  10       13.43      -25.02     31.88 o 
   2   5  10       54.03       85.16     38.74 o 
   3   5  10      385.12      344.66     69.82 o 
   4   5  10      269.88      159.82     57.71 o 
   5   5  10      140.63      140.85     63.77 o 
   6   5  10       18.54       -3.16     30.21 o 
  -7   6  10        5.40      -26.64     60.13 o 
  -6   6  10        8.00       -2.83     60.54 o 
  -5   6  10        4.61      -65.78     51.26 o 
  -4   6  10       55.00        2.83     54.48 o 
  -3   6  10      216.54      216.32     65.78 o 
  -2   6  10      353.38      504.48     79.91 o 
  -1   6  10      281.88      302.69     63.36 o 
   0   6  10      163.55      175.16     56.50 o 
   1   6  10      158.39      246.19     59.33 o 
   2   6  10       21.33       10.49     33.09 o 
   3   6  10       47.00       72.90     31.70 o 
   4   6  10        6.22      -63.56     42.38 o 
   5   6  10       12.55      -22.20     49.64 o 
  -6   7  10      189.84      242.96     84.35 o 
  -5   7  10      171.44       81.12     65.78 o 
  -4   7  10      352.78      239.73     74.66 o 
  -3   7  10      477.55      330.13     74.26 o 
  -2   7  10      195.22      153.36     62.56 o 
  -1   7  10      215.71      135.60     53.27 o 
   0   7  10       87.62       85.96     51.66 o 
   1   7  10       10.38      102.11     43.99 o 
   2   7  10        9.29       37.94     36.32 o 
   3   7  10       30.45       45.79     51.66 o 
   4   7  10       45.13       48.03     57.31 o 
   5   7  10        6.01       -6.05     54.89 o 
  -5   8  10       88.14        0.00     58.92 o 
  -4   8  10      231.74      186.05     73.86 o 
  -3   8  10      109.59       30.27     60.54 o 
  -2   8  10       55.28       33.09     52.87 o 
  -1   8  10      229.39      261.52     68.61 o 
   0   8  10      683.19      672.37     85.96 o 
   1   8  10      825.71     1035.20    102.11 o 
   2   8  10      238.35      289.77     47.53 o 
   3   8  10       20.52      -43.18     54.08 o 
   4   8  10        7.14      -57.71     47.62 o 
  -3   9  10      306.93      246.19     74.26 o 
  -2   9  10        9.77      116.23     62.15 o 
  -1   9  10       21.52       -9.69     44.39 o 
   0   9  10        2.55       36.73     46.41 o 
   1   9  10       22.03       32.69     40.76 o 
   2   9  10      299.11      341.96    103.12 o 
  -7   1  11      295.03      403.49     94.44 o 
  -6   1  11      821.15      919.30    145.29 o 
  -5   1  11     1096.39     1077.11    130.96 o 
  -4   1  11      269.32      276.45     52.71 o 
  -3   1  11       68.08       52.80     54.89 o 
  -2   1  11      672.93      817.88     65.78 o 
  -1   1  11      802.93      800.80     64.21 o 
   0   1  11      527.70      583.99     55.02 o 
   1   1  11       15.64       -3.11     24.14 o 
   2   1  11       27.51       83.50     29.53 o 
   3   1  11       13.84      128.89     30.11 o 
  -7   2  11      120.55       72.09     48.10 o 
  -6   2  11        3.21        0.84     41.38 o 
  -5   2  11        4.14      -55.71     37.14 o 
  -4   2  11      174.94      152.31     67.00 o 
  -3   2  11      371.26      354.41     96.66 o 
  -2   2  11       20.38        1.19     29.25 o 
  -1   2  11      103.71       87.83     36.16 o 
   0   2  11        6.11       -3.23     26.27 o 
   1   2  11       39.39       33.10     28.08 o 
   2   2  11      186.66      222.55     39.92 o 
   3   2  11      139.38      205.58     36.53 o 
   6   2  11       87.55       88.79     54.48 o 
  -7   3  11       26.94        7.41     44.91 o 
  -6   3  11        0.92      -60.58     58.52 o 
  -5   3  11       72.51       67.56     43.24 o 
  -4   3  11      424.07      371.25     55.22 o 
  -3   3  11      113.47      139.18     43.37 o 
  -2   3  11      465.83      435.51     53.34 o 
  -1   3  11      123.90      140.84     39.30 o 
   0   3  11       14.01       10.83     35.11 o 
   1   3  11      154.40      201.78     40.56 o 
   2   3  11      212.93      325.96     45.31 o 
   3   3  11       64.44      134.16     31.42 o 
  -6   4  11       23.94        2.12     43.84 o 
  -5   4  11      117.61       81.76     81.73 o 
  -4   4  11      110.62       90.89     43.69 o 
  -3   4  11      281.09      199.64     48.47 o 
  -2   4  11      344.92      330.25     49.12 o 
  -1   4  11      367.29      303.83     47.66 o 
   0   4  11       47.16       64.80     33.90 o 
   1   4  11      137.56      161.13     37.87 o 
   2   4  11      493.65      568.14     54.61 o 
   3   4  11     1150.64     1338.29    105.34 o 
  -6   5  11      113.66       55.69     71.03 o 
  -5   5  11       50.14      -42.78     59.73 o 
  -4   5  11        0.13       60.13     59.73 o 
  -3   5  11      467.74      357.58     78.30 o 
  -2   5  11      100.65      143.68     61.75 o 
  -1   5  11       36.92       37.13     50.04 o 
   0   5  11       85.54       72.65     48.43 o 
   1   5  11        1.78       34.30     38.74 o 
   2   5  11        8.94       71.03     40.76 o 
   3   5  11       16.09      108.97     41.57 o 
  -5   6  11        4.27       10.90     58.92 o 
  -4   6  11       73.24       96.86     67.00 o 
  -3   6  11        8.58       44.39     60.13 o 
  -2   6  11        6.46      -26.23     49.24 o 
  -1   6  11       15.75       18.16     49.64 o 
   0   6  11      237.03      240.54     66.19 o 
   1   6  11      590.17      483.50     75.47 o 
   2   6  11      489.31      512.96     78.30 o 
   3   6  11      172.36      353.94     64.57 o 
   4   6  11      204.11      384.62     66.19 o 
  -4   7  11       31.30       86.77     71.43 o 
  -3   7  11       40.69       25.43     61.34 o 
  -2   7  11       89.20       26.23     60.94 o 
  -1   7  11      188.84      238.12     70.22 o 
   0   7  11      154.65      258.70     66.19 o 
   1   7  11       75.30      106.55     50.45 o 
   2   7  11        0.13       52.47     43.99 o 
  -2   8  11      115.35      107.35     65.78 o 
  -1   8  11      283.60      220.76     71.43 o 
   0   8  11       10.14       29.87     47.62 o 
  -6   0  12     1011.23     1207.93    131.97 o 
  -5   0  12      272.34      182.02     79.10 o 
  -4   0  12      208.63      233.27     77.89 o 
  -3   0  12      188.59      215.92     73.86 o 
  -2   0  12      243.20      250.63     69.42 o 
  -1   0  12       18.10       -1.21     44.80 o 
   0   0  12       21.33       37.53     45.20 o 
   1   0  12      497.23      496.41     80.72 o 
   2   0  12       52.78       17.76     35.92 o 
   3   0  12       29.62      157.80     50.04 o 
   4   0  12        2.39      126.32     48.03 o 
  -5   1  12        4.00      -31.50     40.08 o 
  -4   1  12        1.42       -2.65     38.80 o 
  -3   1  12       79.91       12.45     87.98 o 
  -2   1  12      272.69      213.71     56.10 o 
  -1   1  12      291.72      297.72     67.00 o 
   0   1  12       27.85       88.25     36.38 o 
   1   1  12       73.12       60.63     33.24 o 
   2   1  12        5.49       27.37     28.50 o 
   3   1  12       12.36       71.40     52.87 o 
   4   1  12      107.57      161.30     68.00 o 
  -5   2  12      337.55      351.97     64.91 o 
  -4   2  12      464.75      367.31     62.91 o 
  -3   2  12       41.49       62.56     63.97 o 
  -2   2  12       13.34      -25.30     35.00 o 
  -1   2  12      136.63      125.67     39.75 o 
   0   2  12      174.73      151.30     41.52 o 
   1   2  12        1.73       21.06     37.13 o 
   2   2  12      229.08      204.86     41.72 o 
   3   2  12      220.03      321.50     46.67 o 
   4   2  12       55.40      158.76     45.81 o 
  -5   3  12        8.35      -64.37     42.91 o 
  -4   3  12       38.79      -19.35     41.88 o 
  -3   3  12      740.41      671.77     68.66 o 
  -2   3  12      564.02      686.69     67.32 o 
  -1   3  12      186.99      139.99     44.34 o 
   0   3  12      181.31      193.29     45.08 o 
   1   3  12      270.85      398.58     52.12 o 
   2   3  12      348.10      407.90     52.74 o 
   3   3  12      107.20      221.57     54.48 o 
  -4   4  12      123.55       63.97    120.27 o 
  -3   4  12      161.85      135.08     88.99 o 
  -2   4  12       36.47      -36.01     34.30 o 
  -1   4  12       67.43       58.64     38.89 o 
   0   4  12        7.61      -30.27     33.90 o 
   1   4  12        2.13      104.53     48.03 o 
   2   4  12        5.89       59.73     42.78 o 
   3   4  12        7.63      120.27     45.61 o 
  -3   5  12      180.54      198.56     72.65 o 
  -2   5  12      474.86      414.48     82.73 o 
  -1   5  12      343.46      378.16     82.33 o 
   0   5  12      448.22      314.39     73.86 o 
   1   5  12      262.53      547.67     85.16 o 
   2   5  12      167.49      282.91     68.61 o 
  -1   6  12        0.70       15.74     52.87 o 
   0   6  12       15.30       -4.04     46.82 o 
  -2   1  13       92.77       21.56     45.00 o 
  -1   1  13      229.21      209.59     60.94 o 
   0   1  13      156.43      192.26     47.37 o 
                                                 
